# Supplementary material for: Bis[bis­(3,5-diamino-1H-1,2,4-triazol-4-ium)copper(I)] tris­(hexa­fluoridosilicate)
Source: Acta Crystallogr Sect E Struct Rep Online. 2010 Oct 23;66(Pt 11):m1453–4. doi: 10.1107/S160053681004225X (PMC3009260; doi:10.1107/S160053681004225X)
Supplement: Supplementary file 1 [file e-66-m1453-sup1.cif]

##############################################################################
###                                                                        ###
###        Electronic paper (Acta Crystallographica Section E)             ###
###                                                                        ###
##############################################################################
#                                                                            #
# This CIF contains the data in a paper accepted for publication in Acta     #
# Crystallographica Section E. It conforms to the requirements of Notes      #
# for Authors for Section E, and has been peer reviewed under the auspices   #
# of the IUCr Commission on Journals.                                        #
#                                                                            #
# Full details of the Crystallographic Information File format               #
# are given in the paper "The Crystallographic Information File (CIF):       #
# a New Standard Archive File for Crystallography" by S. R. Hall, F. H.      #
# Allen and I. D. Brown [Acta Cryst. (1991), A47, 655-685].                  #
#                                                                            #
# The current version of the core CIF dictionary is obtainable from          #
# ftp://ftp.iucr.org/pub/cif_core.dic. The current version number is 2.4.    #
#                                                                            #
# Software is freely available for graphical display of the structure(s) in  #
# this CIF.  For information consult the CIF home page http://www.iucr.org/  #
# cif/home.html                                                              #
#                                                                            #
# This file may be used for bona fide research purposes within the           #
# scientific community so long as proper attribution is given to the journal # 
# article from which it was obtained.                                        #
#                                                                            #
##############################################################################
                                             
data_global
_journal_date_recd_electronic     2010-09-14
_journal_date_accepted     2010-10-18
_journal_name_full     'Acta Crystallographica, Section E'
_journal_year     2010
_journal_volume     66
_journal_issue     11
_journal_page_first     m1453
_journal_page_last     m1454
_journal_paper_category     QM
_journal_coeditor_code     SU2214
_publ_contact_author_name     'Mys'kiv, Marian'
_publ_contact_author_address
;
Department of Inorganic Chemistry
Ivan Franko National University
Cyryla & Mefodia, 6, L'viv
Ukraine
;
_publ_contact_author_email     myskiv@franko.lviv.ua
_publ_contact_author_fax     ?
_publ_contact_author_phone     '+380322394506'
_publ_section_title
;
Bis[bis(3,5-diamino-1<i>H</i>-1,2,4-triazol-4-ium)copper(I)]
tris(hexafluoridosilicate)
;
loop_
    _publ_author_name
    _publ_author_footnote
    _publ_author_address
    'Mys'kiv, Marian' .
;
Department of Inorganic Chemistry
Ivan Franko National University
Cyryla & Mefodia, 6, L'viv
Ukraine
;
    'Goreshnik, Evgeny' .
;
Department of Inorganic Chemistry and Technology
Jo\<zef Stefan Institute
Jamova 39 1000 Ljubljana
Slovenia
;
data_I
_chemical_name_systematic
;
Bis[bis(3,5-diamino-1<i>H</i>-1,2,4-triazol-4-ium)copper(I)]
tris(hexafluoridosilicate)
;
_chemical_name_common     ?
_chemical_formula_moiety     '2(C4 H12 Cu1 N10 3+), 3(F6 Si 2-)'
_chemical_formula_sum     'C8 H24 Cu2 F18 N20 Si3'
_chemical_formula_iupac     '[Cu (C2 H6 N5)2]2 (Si F6)3'
_chemical_formula_weight     953.84
_chemical_melting_point     ?
_symmetry_cell_setting     triclinic
_symmetry_space_group_name_H-M     'P -1'
_symmetry_space_group_name_Hall     '-P 1'
loop_
    _symmetry_equiv_pos_as_xyz
    'x, y, z'
    '-x, -y, -z'
_cell_length_a     7.482(2)
_cell_length_b     8.3660(10)
_cell_length_c     12.131(3)
_cell_angle_alpha     87.98(2)
_cell_angle_beta     89.11(2)
_cell_angle_gamma     67.89(2)
_cell_volume     703.1(3)
_cell_formula_units_Z     1
_cell_measurement_reflns_used     25
_cell_measurement_theta_min     35
_cell_measurement_theta_max     45
_cell_measurement_temperature     293
_exptl_crystal_description     plate
_exptl_crystal_colour     colourless
_exptl_crystal_size_max     0.24
_exptl_crystal_size_mid     0.20
_exptl_crystal_size_min     0.04
_exptl_crystal_density_diffrn     2.253
_exptl_crystal_density_meas     ?
_exptl_crystal_density_method     'not measured'
_exptl_crystal_F_000     474
_exptl_absorpt_coefficient_mu     1.809
_exptl_absorpt_correction_type     numerical
_exptl_absorpt_process_details     '(de Meulanaer & Tompa, 1965)'
_exptl_absorpt_correction_T_min     0.649
_exptl_absorpt_correction_T_max     0.935
_diffrn_ambient_temperature     293(2)
_diffrn_radiation_type     MoK\a
_diffrn_radiation_wavelength     0.71069
_diffrn_radiation_source     'fine-focus sealed tube'
_diffrn_radiation_monochromator     graphite
_diffrn_measurement_device_type     'Siemens AED2'
_diffrn_measurement_method     \q/2\w
_diffrn_detector_area_resol_mean     ?
_diffrn_reflns_number     4089
_diffrn_reflns_av_R_equivalents     0.0000
_diffrn_reflns_av_sigmaI/netI     0.0203
_diffrn_reflns_theta_min     1.68
_diffrn_reflns_theta_max     30.00
_diffrn_reflns_theta_full     25.00
_diffrn_measured_fraction_theta_max     0.995
_diffrn_measured_fraction_theta_full     0.995
_diffrn_reflns_limit_h_min     -10
_diffrn_reflns_limit_h_max     10
_diffrn_reflns_limit_k_min     -11
_diffrn_reflns_limit_k_max     11
_diffrn_reflns_limit_l_min     0
_diffrn_reflns_limit_l_max     17
_diffrn_standards_number     3
_diffrn_standards_interval_count     ?
_diffrn_standards_interval_time     60
_diffrn_standards_decay_%     2
_refine_special_details
;
Refinement of <i>F</i>^2^ against ALL reflections. The weighted <i>R</i>-factor
<i>wR</i> and goodness of fit <i>S</i> are based on <i>F</i>^2^, conventional
<i>R</i>-factors <i>R</i> are based on <i>F</i>, with <i>F</i> set to zero for
negative <i>F</i>^2^. The threshold expression of <i>F</i>^2^ >
\s(<i>F</i>^2^) is used only for calculating <i>R</i>-factors(gt) <i>etc</i>.
and is not relevant to the choice of reflections for refinement.
<i>R</i>-factors based on <i>F</i>^2^ are statistically about twice as large
as those based on <i>F</i>, and <i>R</i>- factors based on ALL data will be
even larger.
;
_reflns_number_total     4089
_reflns_number_gt     3367
_reflns_threshold_expression     I>2\s(I)
_refine_ls_structure_factor_coef     Fsqd
_refine_ls_matrix_type     full
_refine_ls_R_factor_all     0.0659
_refine_ls_R_factor_gt     0.0534
_refine_ls_wR_factor_gt     0.1433
_refine_ls_wR_factor_ref     0.1553
_refine_ls_goodness_of_fit_ref     1.062
_refine_ls_restrained_S_all     1.062
_refine_ls_number_reflns     4089
_refine_ls_number_parameters     244
_refine_ls_number_restraints     4
_refine_ls_hydrogen_treatment     mixed
_refine_ls_weighting_scheme     calc
_refine_ls_weighting_details
         'calc w=1/[\s^2^(Fo^2^)+(0.1004P)^2^+0.6240P] where P=(Fo^2^+2Fc^2^)/3'
_atom_sites_solution_hydrogens     geom
_atom_sites_solution_primary     direct
_atom_sites_solution_secondary     difmap
_refine_ls_shift/su_max     0.000
_refine_ls_shift/su_mean     0.000
_refine_diff_density_max     1.226
_refine_diff_density_min     -1.013
_refine_ls_extinction_method     none
_refine_ls_extinction_coef     ?
loop_
    _atom_type_symbol
    _atom_type_description
    _atom_type_scat_dispersion_real
    _atom_type_scat_dispersion_imag
    _atom_type_scat_source
    'Cu' 'Cu' 0.3201 1.2651
                         'International Tables Vol C Tables 4.2.6.8 and 6.1.1.4'
    'F' 'F' 0.0171 0.0103
                         'International Tables Vol C Tables 4.2.6.8 and 6.1.1.4'
    'C' 'C' 0.0033 0.0016
                         'International Tables Vol C Tables 4.2.6.8 and 6.1.1.4'
    'N' 'N' 0.0061 0.0033
                         'International Tables Vol C Tables 4.2.6.8 and 6.1.1.4'
    'H' 'H' 0.0000 0.0000
                         'International Tables Vol C Tables 4.2.6.8 and 6.1.1.4'
    'Si' 'Si' 0.0817 0.0704
                         'International Tables Vol C Tables 4.2.6.8 and 6.1.1.4'
_computing_data_collection     'STADI4 (Stoe & Cie, 1998)'
_computing_cell_refinement     'STADI4 (Stoe & Cie, 1998)'
_computing_data_reduction     'X-RED (Stoe & Cie, 1998)'
_computing_structure_solution     'SHELXS86 (Sheldrick, 2008)'
_computing_structure_refinement     'SHELXL97 (Sheldrick, 2008)'
_computing_molecular_graphics
;
DIAMOND (Crystal Impact, 2010), ORTEPIII (Burnett & Johnson,
1996)
and ORTEP-3
Farrugia, 1997)
;
_computing_publication_material     'enCIFer (Allen <i>et al.</i>, 2004)'
loop_
    _atom_site_type_symbol
    _atom_site_label
    _atom_site_fract_x
    _atom_site_fract_y
    _atom_site_fract_z
    _atom_site_U_iso_or_equiv
    _atom_site_adp_type
    _atom_site_calc_flag
    _atom_site_refinement_flags
    _atom_site_occupancy
    _atom_site_disorder_assembly
    _atom_site_disorder_group
    Cu Cu1 0.23338(6) 0.16548(5) 0.35785(3) 0.03274(14) Uani d . 1 . .
    N N1 0.2950(4) 0.2228(3) 0.2154(2) 0.0266(5) Uani d . 1 . .
    N N2 0.1956(4) 0.3827(3) 0.1626(2) 0.0286(5) Uani d D 1 . .
    H H2 0.084(4) 0.453(5) 0.182(3) 0.034 Uiso d D 1 . .
    N N3 0.4365(3) 0.2455(3) 0.0583(2) 0.0248(5) Uani d D 1 . .
    H H3 0.512(5) 0.226(5) 0.000(2) 0.030 Uiso d D 1 . .
    N N4 0.2278(5) 0.5262(4) -0.0040(2) 0.0389(7) Uani d . 1 . .
    H H4A 0.1265 0.6165 0.0081 0.047 Uiso calc R 1 . .
    H H4B 0.2942 0.5211 -0.0632 0.047 Uiso calc R 1 . .
    N N5 0.5685(4) -0.0176(3) 0.1625(2) 0.0322(6) Uani d . 1 . .
    H H5A 0.5625 -0.0792 0.2197 0.039 Uiso calc R 1 . .
    H H5B 0.6580 -0.0594 0.1143 0.039 Uiso calc R 1 . .
    N N6 0.1586(3) 0.1111(3) 0.49796(19) 0.0236(4) Uani d . 1 . .
    N N7 -0.0093(4) 0.2215(3) 0.54935(19) 0.0245(5) Uani d D 1 . .
    H H7 -0.091(5) 0.318(3) 0.524(3) 0.029 Uiso d D 1 . .
    N N8 0.1222(3) 0.0061(3) 0.66222(19) 0.0238(4) Uani d D 1 . .
    H H8 0.132(6) -0.065(4) 0.717(2) 0.029 Uiso d D 1 . .
    N N9 -0.1716(4) 0.2238(4) 0.7183(2) 0.0342(6) Uani d . 1 . .
    H H9A -0.2647 0.3194 0.7016 0.041 Uiso calc R 1 . .
    H H9B -0.1717 0.1722 0.7809 0.041 Uiso calc R 1 . .
    N N10 0.4006(4) -0.1545(3) 0.5565(2) 0.0296(5) Uani d . 1 . .
    H H10A 0.4684 -0.1618 0.4976 0.036 Uiso calc R 1 . .
    H H10B 0.4393 -0.2340 0.6074 0.036 Uiso calc R 1 . .
    C C1 0.2813(4) 0.3948(4) 0.0686(2) 0.0257(5) Uani d . 1 . .
    C C2 0.4398(4) 0.1416(4) 0.1488(2) 0.0226(5) Uani d . 1 . .
    C C3 -0.0290(4) 0.1567(4) 0.6484(2) 0.0230(5) Uani d . 1 . .
    C C4 0.2343(4) -0.0189(3) 0.5689(2) 0.0215(5) Uani d . 1 . .
    Si Si1 0.68995(11) 0.55369(9) 0.31802(7) 0.02457(18) Uani d . 1 . .
    F F1 0.5751(3) 0.5922(3) 0.19565(17) 0.0403(5) Uani d . 1 . .
    F F2 0.8718(3) 0.5985(3) 0.25878(19) 0.0408(5) Uani d . 1 . .
    F F3 0.8049(4) 0.3448(3) 0.2924(2) 0.0525(6) Uani d . 1 . .
    F F4 0.7987(3) 0.5232(3) 0.44239(19) 0.0426(5) Uani d . 1 . .
    F F5 0.5036(3) 0.5137(3) 0.37463(18) 0.0370(4) Uani d . 1 . .
    F F6 0.5785(3) 0.7657(2) 0.34582(15) 0.0305(4) Uani d . 1 . .
    Si Si2 1.0000 0.0000 0.0000 0.0211(2) Uani d S 1 . .
    F F7 0.9165(3) 0.0973(3) 0.11859(16) 0.0347(4) Uani d . 1 . .
    F F8 0.7827(3) 0.1080(3) -0.05936(16) 0.0344(4) Uani d . 1 . .
    F F9 1.0741(3) 0.1610(2) -0.03969(18) 0.0344(4) Uani d . 1 . .
loop_
    _atom_site_aniso_label
    _atom_site_aniso_U_11
    _atom_site_aniso_U_22
    _atom_site_aniso_U_33
    _atom_site_aniso_U_12
    _atom_site_aniso_U_13
    _atom_site_aniso_U_23
    Cu1 0.0426(2) 0.0340(2) 0.0220(2) -0.01538(17) 0.01182(15) 0.00019(14)
    N1 0.0254(11) 0.0263(11) 0.0219(11) -0.0033(9) 0.0087(8) 0.0016(8)
    N2 0.0266(11) 0.0262(11) 0.0235(11) 0.0004(9) 0.0108(9) -0.0012(9)
    N3 0.0242(10) 0.0222(10) 0.0244(11) -0.0048(9) 0.0127(8) -0.0032(8)
    N4 0.0456(16) 0.0234(12) 0.0305(13) 0.0056(11) 0.0124(11) 0.0047(10)
    N5 0.0250(11) 0.0271(12) 0.0372(14) -0.0022(9) 0.0096(10) 0.0048(10)
    N6 0.0254(10) 0.0238(10) 0.0204(10) -0.0081(8) 0.0065(8) -0.0014(8)
    N7 0.0259(11) 0.0228(10) 0.0208(10) -0.0049(9) 0.0040(8) 0.0014(8)
    N8 0.0225(10) 0.0276(11) 0.0200(10) -0.0084(9) 0.0051(8) 0.0010(8)
    N9 0.0238(11) 0.0422(15) 0.0272(12) -0.0021(10) 0.0094(9) 0.0018(10)
    N10 0.0252(11) 0.0258(12) 0.0319(13) -0.0033(9) 0.0076(9) -0.0002(9)
    C1 0.0280(13) 0.0222(12) 0.0223(12) -0.0041(10) 0.0100(10) -0.0043(9)
    C2 0.0194(11) 0.0240(12) 0.0219(12) -0.0057(9) 0.0071(9) -0.0012(9)
    C3 0.0209(11) 0.0275(13) 0.0204(11) -0.0090(10) 0.0036(9) -0.0012(9)
    C4 0.0230(11) 0.0223(11) 0.0204(11) -0.0102(9) 0.0042(9) -0.0006(9)
    Si1 0.0230(3) 0.0170(3) 0.0284(4) -0.0017(3) 0.0092(3) -0.0018(3)
    F1 0.0443(11) 0.0473(12) 0.0260(9) -0.0130(9) 0.0055(8) -0.0072(8)
    F2 0.0294(9) 0.0356(10) 0.0544(13) -0.0091(8) 0.0225(9) -0.0072(9)
    F3 0.0511(13) 0.0212(9) 0.0772(17) -0.0041(9) 0.0209(12) -0.0134(10)
    F4 0.0439(11) 0.0338(10) 0.0439(12) -0.0083(9) -0.0108(9) 0.0122(9)
    F5 0.0336(9) 0.0348(10) 0.0425(11) -0.0134(8) 0.0122(8) 0.0030(8)
    F6 0.0348(9) 0.0183(7) 0.0297(9) -0.0005(6) 0.0104(7) -0.0020(6)
    Si2 0.0195(4) 0.0196(4) 0.0209(5) -0.0037(3) 0.0087(3) -0.0007(3)
    F7 0.0376(10) 0.0352(10) 0.0269(9) -0.0087(8) 0.0158(7) -0.0087(7)
    F8 0.0236(8) 0.0379(10) 0.0326(9) -0.0019(7) 0.0047(7) 0.0052(8)
    F9 0.0327(9) 0.0246(8) 0.0454(11) -0.0108(7) 0.0164(8) -0.0009(7)
_geom_special_details
;
All e.s.d.'s (except the e.s.d. in the dihedral angle between two l.s. planes)
are estimated using the full covariance matrix. The cell e.s.d.'s are taken
into account individually in the estimation of e.s.d.'s in distances, angles
and torsion angles; correlations between e.s.d.'s in cell parameters are only
used when they are defined by crystal symmetry. An approximate (isotropic)
treatment of cell e.s.d.'s is used for estimating e.s.d.'s involving l.s.
planes.
;
loop_
    _geom_bond_atom_site_label_1
    _geom_bond_atom_site_label_2
    _geom_bond_site_symmetry_2
    _geom_bond_distance
    _geom_bond_publ_flag
    Cu1 N1 . 1.874(2) ?
    Cu1 N6 . 1.875(2) ?
    N1 C2 . 1.321(3) ?
    N1 N2 . 1.399(4) ?
    N2 C1 . 1.320(3) ?
    N2 H2 . 0.856(19) ?
    N3 C1 . 1.356(3) ?
    N3 C2 . 1.371(4) ?
    N3 H3 . 0.877(19) ?
    N4 C1 . 1.324(4) ?
    N4 H4A . 0.8600 ?
    N4 H4B . 0.8600 ?
    N5 C2 . 1.324(4) ?
    N5 H5A . 0.8600 ?
    N5 H5B . 0.8600 ?
    N6 C4 . 1.316(4) ?
    N6 N7 . 1.401(3) ?
    N7 C3 . 1.329(4) ?
    N7 H7 . 0.863(19) ?
    N8 C3 . 1.347(4) ?
    N8 C4 . 1.372(3) ?
    N8 H8 . 0.864(19) ?
    N9 C3 . 1.315(3) ?
    N9 H9A . 0.8600 ?
    N9 H9B . 0.8600 ?
    N10 C4 . 1.342(4) ?
    N10 H10A . 0.8600 ?
    N10 H10B . 0.8600 ?
    Si1 F3 . 1.670(2) ?
    Si1 F5 . 1.683(2) ?
    Si1 F1 . 1.686(2) ?
    Si1 F2 . 1.686(2) ?
    Si1 F4 . 1.691(2) ?
    Si1 F6 . 1.6959(19) ?
    Si2 F7 2_755 1.6716(18) ?
    Si2 F7 . 1.6716(18) ?
    Si2 F9 2_755 1.6912(18) ?
    Si2 F9 . 1.6912(18) ?
    Si2 F8 . 1.6920(19) ?
    Si2 F8 2_755 1.6920(19) ?
loop_
    _geom_angle_atom_site_label_1
    _geom_angle_atom_site_label_2
    _geom_angle_atom_site_label_3
    _geom_angle_site_symmetry_1
    _geom_angle_site_symmetry_3
    _geom_angle
    _geom_angle_publ_flag
    N1 Cu1 N6 . . 177.04(11) ?
    C2 N1 N2 . . 105.2(2) ?
    C2 N1 Cu1 . . 131.5(2) ?
    N2 N1 Cu1 . . 122.95(18) ?
    C1 N2 N1 . . 110.1(2) ?
    C1 N2 H2 . . 125(3) ?
    N1 N2 H2 . . 124(3) ?
    C1 N3 C2 . . 107.6(2) ?
    C1 N3 H3 . . 122(3) ?
    C2 N3 H3 . . 131(3) ?
    C1 N4 H4A . . 120.0 ?
    C1 N4 H4B . . 120.0 ?
    H4A N4 H4B . . 120.0 ?
    C2 N5 H5A . . 120.0 ?
    C2 N5 H5B . . 120.0 ?
    H5A N5 H5B . . 120.0 ?
    C4 N6 N7 . . 104.9(2) ?
    C4 N6 Cu1 . . 133.6(2) ?
    N7 N6 Cu1 . . 121.44(18) ?
    C3 N7 N6 . . 110.1(2) ?
    C3 N7 H7 . . 122(3) ?
    N6 N7 H7 . . 128(3) ?
    C3 N8 C4 . . 107.9(2) ?
    C3 N8 H8 . . 123(3) ?
    C4 N8 H8 . . 129(3) ?
    C3 N9 H9A . . 120.0 ?
    C3 N9 H9B . . 120.0 ?
    H9A N9 H9B . . 120.0 ?
    C4 N10 H10A . . 120.0 ?
    C4 N10 H10B . . 120.0 ?
    H10A N10 H10B . . 120.0 ?
    N2 C1 N4 . . 127.3(3) ?
    N2 C1 N3 . . 107.2(3) ?
    N4 C1 N3 . . 125.4(3) ?
    N1 C2 N5 . . 126.8(3) ?
    N1 C2 N3 . . 109.8(2) ?
    N5 C2 N3 . . 123.3(2) ?
    N9 C3 N7 . . 126.7(3) ?
    N9 C3 N8 . . 126.3(3) ?
    N7 C3 N8 . . 106.9(2) ?
    N6 C4 N10 . . 126.3(2) ?
    N6 C4 N8 . . 110.1(2) ?
    N10 C4 N8 . . 123.5(3) ?
    F3 Si1 F5 . . 90.85(12) ?
    F3 Si1 F1 . . 91.99(14) ?
    F5 Si1 F1 . . 88.81(12) ?
    F3 Si1 F2 . . 90.24(12) ?
    F5 Si1 F2 . . 178.23(12) ?
    F1 Si1 F2 . . 89.76(12) ?
    F3 Si1 F4 . . 90.31(14) ?
    F5 Si1 F4 . . 90.60(12) ?
    F1 Si1 F4 . . 177.64(12) ?
    F2 Si1 F4 . . 90.79(13) ?
    F3 Si1 F6 . . 178.49(13) ?
    F5 Si1 F6 . . 90.04(10) ?
    F1 Si1 F6 . . 89.24(11) ?
    F2 Si1 F6 . . 88.90(11) ?
    F4 Si1 F6 . . 88.47(11) ?
    F7 Si2 F7 2_755 . 180.00(15) ?
    F7 Si2 F9 2_755 2_755 90.37(10) ?
    F7 Si2 F9 . 2_755 89.63(10) ?
    F7 Si2 F9 2_755 . 89.63(10) ?
    F7 Si2 F9 . . 90.37(10) ?
    F9 Si2 F9 2_755 . 180.00(16) ?
    F7 Si2 F8 2_755 . 90.01(10) ?
    F7 Si2 F8 . . 89.99(10) ?
    F9 Si2 F8 2_755 . 89.66(10) ?
    F9 Si2 F8 . . 90.34(10) ?
    F7 Si2 F8 2_755 2_755 89.99(10) ?
    F7 Si2 F8 . 2_755 90.01(10) ?
    F9 Si2 F8 2_755 2_755 90.34(10) ?
    F9 Si2 F8 . 2_755 89.66(10) ?
    F8 Si2 F8 . 2_755 180.00(12) ?
loop_
    _geom_torsion_atom_site_label_1
    _geom_torsion_atom_site_label_2
    _geom_torsion_atom_site_label_3
    _geom_torsion_atom_site_label_4
    _geom_torsion_site_symmetry_1
    _geom_torsion_site_symmetry_2
    _geom_torsion_site_symmetry_3
    _geom_torsion_site_symmetry_4
    _geom_torsion
    _geom_torsion_publ_flag
    N6 Cu1 N1 C2 . . . . -133(2) ?
    N6 Cu1 N1 N2 . . . . 54(2) ?
    C2 N1 N2 C1 . . . . -0.6(3) ?
    Cu1 N1 N2 C1 . . . . 173.4(2) ?
    N1 Cu1 N6 C4 . . . . 135(2) ?
    N1 Cu1 N6 N7 . . . . -46(2) ?
    C4 N6 N7 C3 . . . . 0.5(3) ?
    Cu1 N6 N7 C3 . . . . -178.76(19) ?
    N1 N2 C1 N4 . . . . 179.3(3) ?
    N1 N2 C1 N3 . . . . -0.2(4) ?
    C2 N3 C1 N2 . . . . 0.9(3) ?
    C2 N3 C1 N4 . . . . -178.6(3) ?
    N2 N1 C2 N5 . . . . -177.0(3) ?
    Cu1 N1 C2 N5 . . . . 9.7(5) ?
    N2 N1 C2 N3 . . . . 1.2(3) ?
    Cu1 N1 C2 N3 . . . . -172.2(2) ?
    C1 N3 C2 N1 . . . . -1.3(3) ?
    C1 N3 C2 N5 . . . . 176.9(3) ?
    N6 N7 C3 N9 . . . . -178.5(3) ?
    N6 N7 C3 N8 . . . . -0.3(3) ?
    C4 N8 C3 N9 . . . . 178.2(3) ?
    C4 N8 C3 N7 . . . . 0.0(3) ?
    N7 N6 C4 N10 . . . . -177.9(3) ?
    Cu1 N6 C4 N10 . . . . 1.2(5) ?
    N7 N6 C4 N8 . . . . -0.5(3) ?
    Cu1 N6 C4 N8 . . . . 178.6(2) ?
    C3 N8 C4 N6 . . . . 0.3(3) ?
    C3 N8 C4 N10 . . . . 177.8(3) ?
loop_
    _geom_hbond_atom_site_label_D
    _geom_hbond_atom_site_label_H
    _geom_hbond_atom_site_label_A
    _geom_hbond_site_symmetry_A
    _geom_hbond_distance_DH
    _geom_hbond_distance_HA
    _geom_hbond_distance_DA
    _geom_hbond_angle_DHA
    N2 H2 F2 1_455 0.856(19) 1.86(2) 2.694(3) 166(4)
    N3 H3 F8 . 0.877(19) 2.02(3) 2.798(3) 146(4)
    N4 H4B F1 2_665 0.86 1.95 2.742(4) 152.8
    N4 H4A F9 2_665 0.86 1.95 2.801(3) 170.9
    N5 H5A F6 1_545 0.86 1.95 2.803(3) 173.7
    N5 H5B F9 2_755 0.86 2.07 2.898(3) 162.2
    N7 H7 F4 1_455 0.863(19) 1.85(2) 2.686(3) 162(4)
    N8 H8 F7 2_656 0.864(19) 2.04(3) 2.812(3) 148(4)
    N8 H8 F3 2_656 0.864(19) 2.22(3) 2.813(3) 126(3)
    N9 H9B F8 1_456 0.86 2.05 2.892(3) 165.9
    N9 H9A F5 2_566 0.86 2.02 2.841(4) 159.3
    N10 H10B F5 2_656 0.86 2.22 2.909(3) 137.3
    N10 H10A F6 1_545 0.86 2.02 2.845(3) 159.6
