# Supplementary material for: Bis[bis­(3,5-diamino-1H-1,2,4-triazol-4-ium)copper(I)] tris­(hexa­fluoridosilicate)
Source: Acta Crystallogr Sect E Struct Rep Online. 2010 Oct 23;66(Pt 11):m1453–4. doi: 10.1107/S160053681004225X (PMC3009260; doi:10.1107/S160053681004225X)
Supplement: Supplementary file 2 [file e-66-m1453-Isup2.hkl]

#
# h,k,l, Fc-squared, Fo-squared, sigma(Fo-squared) and status flag
#
data_I
_shelx_title ' I         P -1         R   0.05'
_shelx_refln_list_code          4
_shelx_F_calc_maximum      124.38
_exptl_crystal_F_000       474.00
_reflns_d_resolution_high  0.7106
 
loop_
 _symmetry_equiv_pos_as_xyz
 'x, y, z'
 '-x, -y, -z'
 
_cell_length_a     7.4820
_cell_length_b     8.3660
_cell_length_c    12.1310
_cell_angle_alpha  87.980
_cell_angle_beta   89.110
_cell_angle_gamma  67.890
 
_shelx_F_squared_multiplier     1.000
 
loop_
 _refln_index_h
 _refln_index_k
 _refln_index_l
 _refln_F_squared_calc
 _refln_F_squared_meas
 _refln_F_squared_sigma
 _refln_observed_status
   1   0   0      370.27      399.09      3.24 o
   2   0   0     2562.35     2742.54     11.78 o
   3   0   0     2668.57     2895.85     14.87 o
   4   0   0     1653.66     1764.70     13.70 o
   5   0   0      727.99      803.04     10.75 o
   6   0   0      206.53      194.83      6.63 o
   7   0   0       46.30       48.30      3.98 o
   8   0   0       22.49       20.62      3.68 o
   9   0   0      152.12      169.50      9.57 o
  -9   1   0       13.16       19.14      3.98 o
  -8   1   0       48.95       50.37      4.27 o
  -7   1   0       22.25       19.88      3.53 o
  -6   1   0      952.01     1043.09     13.99 o
  -5   1   0     1840.56     2136.84     17.82 o
  -4   1   0       10.55       16.20      2.36 o
  -3   1   0        5.58        9.13      1.91 o
  -2   1   0        4.41        8.54      1.77 o
   0   1   0      744.35      786.26      4.27 o
   1   1   0      391.14      331.50      3.09 o
   2   1   0     3445.02     3658.40     12.96 o
   3   1   0      296.65      307.93      5.01 o
   4   1   0      267.26      254.77      5.60 o
   5   1   0        2.12        5.60      3.09 o
   6   1   0       64.35       57.43      3.98 o
   7   1   0       46.63       45.06      3.83 o
   8   1   0      189.61      189.53      7.81 o
   9   1   0      121.08      113.54      7.51 o
  10   1   0       81.87       72.46      5.74 o
  -8   2   0        3.19        9.43      3.68 o
  -7   2   0       36.72       40.35      3.98 o
  -6   2   0      307.74      369.34      9.13 o
  -5   2   0        2.52        2.36      2.65 o
  -4   2   0      150.92      149.62      5.30 o
  -3   2   0      833.73     1051.92     10.60 o
  -2   2   0       50.76       32.84      2.21 o
  -1   2   0       27.04       28.57      2.21 o
   0   2   0      367.41      477.14      5.01 o
   1   2   0        9.94       21.94      1.91 o
   2   2   0      224.21      232.83      4.12 o
   3   2   0      571.62      445.92      6.04 o
   4   2   0      239.04      272.59      5.60 o
   5   2   0     1468.29     1655.72     14.43 o
   6   2   0       63.74       83.06      5.45 o
   7   2   0       69.41       68.18      4.42 o
   8   2   0      132.07      144.76      6.92 o
   9   2   0        2.56        2.50      4.57 o
  10   2   0       42.21       34.90      4.86 o
  -8   3   0       68.68       68.18      5.45 o
  -7   3   0      331.64      390.11     10.90 o
  -6   3   0        0.59        6.33      3.83 o
  -5   3   0      193.48      201.31      6.92 o
  -4   3   0      348.07      382.60      8.10 o
  -3   3   0        8.01        7.07      2.21 o
  -2   3   0      999.80     1131.30     10.75 o
  -1   3   0      819.15      959.44      8.98 o
   0   3   0     8257.14     9783.65     26.66 o
   1   3   0      129.70      149.48      3.68 o
   2   3   0      409.11      366.10      5.30 o
   3   3   0      117.55      111.04      3.68 o
   4   3   0     1468.51     1363.25     11.93 o
   5   3   0      319.87      361.69      7.22 o
   6   3   0      822.44      868.28     11.93 o
   7   3   0       47.14       40.79      3.68 o
   8   3   0       14.28       20.76      3.39 o
   9   3   0        4.67        5.45      4.27 o
  10   3   0        1.02        5.30      5.01 o
  -7   4   0       91.52      120.17      7.95 o
  -6   4   0      162.67      184.08      7.81 o
  -5   4   0      142.56      156.54      6.92 o
  -4   4   0        3.60        0.29      3.53 o
  -3   4   0      971.84     1101.41     13.25 o
  -2   4   0      486.70      617.05      9.13 o
  -1   4   0     7778.72     9108.88     31.96 o
   0   4   0      110.44      112.07      3.83 o
   1   4   0     2303.59     2507.51     14.58 o
   2   4   0     2249.27     2353.76     14.28 o
   3   4   0      153.30      149.48      4.42 o
   4   4   0      175.22      192.04      5.30 o
   5   4   0      416.38      492.90      8.54 o
   6   4   0      365.31      339.45      8.10 o
   7   4   0       68.47       69.80      5.89 o
   8   4   0       79.04       81.59      5.30 o
   9   4   0       11.57        8.84      4.57 o
  10   4   0      100.56      102.20      6.63 o
  -7   5   0      335.96      405.72     12.22 o
  -6   5   0       91.08      105.44      7.22 o
  -5   5   0        4.25        0.15      4.12 o
  -4   5   0       83.73       89.54      6.33 o
  -3   5   0      725.45      807.46     12.37 o
  -2   5   0      669.25      754.45     11.04 o
  -1   5   0       17.55       23.71      2.80 o
   0   5   0     1473.62     1744.52     14.43 o
   1   5   0       67.75       73.04      4.42 o
   2   5   0     1116.90     1255.45     11.93 o
   3   5   0      149.90      143.29      4.71 o
   4   5   0        0.72        0.15      2.80 o
   5   5   0      865.70      840.30     11.49 o
   6   5   0       54.22       65.39      5.15 o
   7   5   0       11.92        0.15      3.53 o
   8   5   0       35.61       49.78      3.98 o
   9   5   0      362.17      396.74     11.04 o
  10   5   0        1.27        5.74      4.86 o
  -6   6   0        0.73        0.15      4.57 o
  -5   6   0      269.64      291.74      9.87 o
  -4   6   0      121.19      126.80      7.81 o
  -3   6   0        0.63        0.15      3.39 o
  -2   6   0       63.21       77.31      5.45 o
  -1   6   0      120.63      131.07      5.74 o
   0   6   0      667.68      793.62     11.04 o
   1   6   0      295.20      325.75      7.36 o
   2   6   0      156.51      143.00      5.15 o
   3   6   0      448.67      430.46      8.25 o
   4   6   0     1681.06     1680.16     16.05 o
   5   6   0      110.66      117.96      5.60 o
   6   6   0      105.97      110.74      5.60 o
   7   6   0       60.79       53.61      4.27 o
   8   6   0      210.81      211.33      7.95 o
   9   6   0       40.76       46.24      4.42 o
  10   6   0        1.53        0.15      5.01 o
  -5   7   0        0.43        0.15      4.57 o
  -4   7   0       95.44       97.05      7.07 o
  -3   7   0        0.75        0.15      4.12 o
  -2   7   0        9.09        4.71      3.09 o
  -1   7   0      131.84      165.82      6.63 o
   0   7   0      307.58      339.30      8.39 o
   1   7   0       67.51       65.98      5.45 o
   2   7   0      117.98      115.75      5.45 o
   3   7   0     1032.39     1072.54     13.55 o
   4   7   0       80.58       88.65      5.89 o
   5   7   0       94.54       78.93      4.86 o
   6   7   0      408.33      408.66      9.72 o
   7   7   0       77.62       82.32      5.74 o
   8   7   0      272.92      263.31      9.57 o
   9   7   0      122.27      119.87      8.39 o
  10   7   0       15.64       20.91      4.42 o
  -4   8   0       23.85       28.57      4.57 o
  -3   8   0      155.71      196.60      8.39 o
  -2   8   0      564.35      641.93     13.25 o
  -1   8   0      248.27      293.65      8.98 o
   0   8   0      164.20      172.60      6.92 o
   1   8   0      286.82      295.56      8.54 o
   2   8   0        1.58        5.74      3.68 o
   3   8   0       46.39       50.07      3.98 o
   4   8   0       62.85       56.99      4.27 o
   5   8   0       13.83       15.76      3.24 o
   6   8   0        8.59        7.51      4.12 o
   7   8   0      282.83      285.55      9.28 o
   8   8   0      162.89      158.02      8.10 o
   9   8   0        0.43        6.92      4.86 o
  -3   9   0      154.23      178.78      8.84 o
  -2   9   0        0.53        0.15      4.42 o
  -1   9   0        2.38        0.15      4.27 o
   0   9   0       34.20       37.11      4.12 o
   1   9   0        0.44        0.15      3.98 o
   2   9   0       62.99       64.36      4.86 o
   3   9   0       14.42       13.55      3.39 o
   4   9   0       29.95       29.16      3.68 o
   5   9   0       44.92       42.27      4.12 o
   6   9   0      352.00      349.02     10.31 o
   7   9   0      138.14      136.22      8.84 o
   8   9   0       17.45       14.73      3.98 o
   9   9   0       35.37       25.04      4.57 o
  -1  10   0       12.30       16.64      4.12 o
   0  10   0       29.65       33.72      4.42 o
   1  10   0      200.64      227.23      8.98 o
   2  10   0      274.46      314.71     10.01 o
   3  10   0      330.70      346.08     10.31 o
   4  10   0       32.63       40.50      4.42 o
   5  10   0       26.98       27.24      3.98 o
   6  10   0      290.07      288.79     10.31 o
   7  10   0        1.78        0.15      4.57 o
   8  10   0        0.51        8.69      4.12 o
   1  11   0      112.75      119.87      8.98 o
   2  11   0       84.01       84.68      6.33 o
   3  11   0        6.55        9.87      3.83 o
   4  11   0       34.00       32.40      4.71 o
   5  11   0       76.53       87.03      6.04 o
   6  11   0       10.26       12.96      4.27 o
   7  11   0       75.38       78.79      6.19 o
  -7 -11   1        3.68        9.43      3.83 o
  -6 -11   1      141.70      147.71      9.13 o
  -5 -11   1        2.03        0.15      4.57 o
  -4 -11   1       88.72       78.64      5.45 o
  -3 -11   1      349.37      332.68     11.04 o
  -2 -11   1      226.96      219.28      9.57 o
  -1 -11   1        0.38        0.15      4.42 o
  -8 -10   1       49.92       53.75      5.01 o
  -7 -10   1      113.52      106.92      8.39 o
  -6 -10   1        0.15        7.51      4.27 o
  -5 -10   1      173.12      166.71      8.10 o
  -4 -10   1      244.28      221.64      8.69 o
  -3 -10   1      166.83      165.53      7.81 o
  -2 -10   1       34.33       41.38      4.27 o
  -1 -10   1        4.02       12.08      3.39 o
   0 -10   1        0.20        0.15      4.42 o
   1 -10   1       10.15       11.34      3.83 o
  -9  -9   1       54.85       61.12      5.15 o
  -8  -9   1      126.29      125.91      8.10 o
  -7  -9   1        5.56        6.19      3.53 o
  -6  -9   1       71.65       70.98      5.30 o
  -5  -9   1        1.16        0.15      4.27 o
  -4  -9   1      145.78      159.20      7.07 o
  -3  -9   1        0.71        6.48      3.09 o
  -2  -9   1        1.66        6.48      3.09 o
  -1  -9   1      268.09      265.52      8.84 o
   0  -9   1        5.01        0.15      3.98 o
   1  -9   1      159.41      151.10      7.36 o
   2  -9   1       18.12        0.15      4.71 o
   3  -9   1        5.01        0.15      4.57 o
  -9  -8   1       74.40       64.80      5.01 o
  -8  -8   1        2.63        2.50      4.12 o
  -7  -8   1       22.04       23.56      3.53 o
  -6  -8   1       75.07       70.54      5.15 o
  -5  -8   1       23.31       25.33      3.53 o
  -4  -8   1     1096.21     1098.31     15.02 o
  -3  -8   1       55.23       54.19      4.12 o
  -2  -8   1      611.32      656.22     11.63 o
  -1  -8   1      168.20      161.85      6.77 o
   0  -8   1      321.53      369.49      9.57 o
   1  -8   1        0.48        3.83      3.09 o
   2  -8   1       42.51       47.27      4.27 o
   3  -8   1      158.08      127.97      8.54 o
   4  -8   1       22.91       11.34      4.12 o
 -10  -7   1        2.49        5.30      4.57 o
  -9  -7   1      107.31       99.11      7.36 o
  -8  -7   1        3.14        8.39      3.09 o
  -7  -7   1       12.02       10.46      3.24 o
  -6  -7   1       63.96       67.15      4.86 o
  -5  -7   1     1593.65     1527.01     17.08 o
  -4  -7   1       69.11       56.40      3.83 o
  -3  -7   1     1445.48     1429.66     15.61 o
  -2  -7   1      106.84       93.22      5.89 o
  -1  -7   1      245.83      229.59      6.92 o
   0  -7   1       34.48       21.65      3.09 o
   1  -7   1        1.52        0.15      3.39 o
   2  -7   1      127.74       85.71      5.74 o
   3  -7   1       48.00       62.15      4.71 o
   4  -7   1      130.01      126.50      8.54 o
   5  -7   1       12.64       12.22      3.98 o
 -10  -6   1      137.47      143.00      9.57 o
  -9  -6   1        1.92        2.95      3.98 o
  -8  -6   1      123.44      129.01      7.51 o
  -7  -6   1        8.85       28.13      3.39 o
  -6  -6   1      556.90      576.99     10.75 o
  -5  -6   1        0.21        4.71      3.24 o
  -4  -6   1       20.56       21.06      2.95 o
  -3  -6   1     1842.36     1841.42     16.35 o
  -2  -6   1       61.30       86.59      5.15 o
  -1  -6   1        1.91        3.83      2.36 o
   0  -6   1      142.15      151.68      5.60 o
   1  -6   1      267.52      187.76      6.48 o
   2  -6   1      129.53      131.80      5.89 o
   3  -6   1       90.12       88.36      6.33 o
   4  -6   1        2.99        0.00      3.68 o
   5  -6   1      117.82      143.58      8.69 o
   6  -6   1      170.59      133.57      9.28 o
 -10  -5   1       59.16       60.67      5.15 o
  -9  -5   1      428.63      462.86     11.93 o
  -8  -5   1        7.32        7.95      3.98 o
  -7  -5   1      485.56      495.99     10.31 o
  -6  -5   1      981.44      925.86     12.81 o
  -5  -5   1      243.52      211.92      6.19 o
  -4  -5   1        8.91       18.56      2.50 o
  -3  -5   1       39.97       48.60      3.39 o
  -2  -5   1     3191.73     2989.95     18.41 o
  -1  -5   1      316.39      279.95      6.04 o
   0  -5   1     2953.90     2715.15     18.26 o
   1  -5   1        1.00        4.42      2.80 o
   2  -5   1      906.00      802.46     11.49 o
   3  -5   1      164.08      158.61      6.19 o
   4  -5   1      241.76      241.81      7.95 o
   5  -5   1       18.63       13.55      3.53 o
   6  -5   1        9.95       13.70      3.83 o
   7  -5   1        1.33        0.15      4.57 o
 -10  -4   1       83.07      107.06      8.39 o
  -9  -4   1       29.93       33.72      4.12 o
  -8  -4   1       52.99       60.23      4.71 o
  -7  -4   1      654.97      727.50     12.22 o
  -6  -4   1      141.40      157.28      5.89 o
  -5  -4   1      450.94      463.74      8.39 o
  -4  -4   1       35.05       35.93      2.80 o
  -3  -4   1     5540.94     5476.70     23.56 o
  -2  -4   1     1316.81     1563.38     11.78 o
  -1  -4   1     1273.65     1133.66     10.16 o
   0  -4   1        1.30        0.15      2.36 o
   1  -4   1     1267.80     1112.16     11.19 o
   2  -4   1        3.80        5.30      2.36 o
   3  -4   1      434.26      368.31      8.10 o
   4  -4   1      512.74      436.06      9.43 o
   5  -4   1      141.43      149.33      6.77 o
   6  -4   1      221.61      213.83      8.39 o
   7  -4   1       61.07       48.30      4.71 o
 -10  -3   1       10.12       15.46      3.98 o
  -9  -3   1      113.58      125.32      7.95 o
  -8  -3   1      115.14      142.70      6.48 o
  -7  -3   1      150.41      156.25      6.33 o
  -6  -3   1        2.93        0.15      3.24 o
  -5  -3   1      332.88      337.83      7.07 o
  -4  -3   1     3660.31     3992.99     20.47 o
  -3  -3   1       14.57       14.87      1.91 o
  -2  -3   1       30.69       50.66      3.24 o
  -1  -3   1      364.81      424.57      5.60 o
   0  -3   1      852.02      830.88      7.81 o
   1  -3   1      656.87      631.33      7.51 o
   2  -3   1       18.09       16.35      2.36 o
   3  -3   1      204.10      273.62      6.48 o
   4  -3   1        1.20        1.33      3.09 o
   5  -3   1     1619.81     1426.57     16.79 o
   6  -3   1       62.56       51.54      4.27 o
   7  -3   1       49.86       52.13      4.57 o
   8  -3   1       32.62       27.98      4.42 o
 -10  -2   1       18.43       17.38      4.12 o
  -9  -2   1      208.87      242.84      8.98 o
  -8  -2   1       39.93       35.64      3.68 o
  -7  -2   1        1.03        3.24      3.53 o
  -6  -2   1       15.66       16.79      2.80 o
  -5  -2   1      252.60      263.17      6.33 o
  -4  -2   1       45.76       67.30      3.39 o
  -3  -2   1        3.26        2.36      2.21 o
  -2  -2   1      124.50      155.96      3.53 o
  -1  -2   1      788.59      784.78      6.19 o
   0  -2   1     4433.75     5027.39     15.61 o
   1  -2   1      556.93      388.49      5.15 o
   2  -2   1      515.08      433.11      6.19 o
   3  -2   1     1538.38     1595.04     13.25 o
   4  -2   1     1072.01      933.08     11.49 o
   5  -2   1       64.34       71.13      4.86 o
   6  -2   1      618.20      521.62     10.90 o
   7  -2   1      255.52      245.94      8.69 o
   8  -2   1      124.11      126.80      8.39 o
 -10  -1   1      129.21      158.31      9.72 o
  -9  -1   1       59.51       54.34      4.71 o
  -8  -1   1      131.58      140.35      7.07 o
  -7  -1   1      180.31      211.03      7.07 o
  -6  -1   1       12.09       12.96      2.80 o
  -5  -1   1        3.22        1.33      2.95 o
  -4  -1   1      248.95      268.32      5.60 o
  -3  -1   1     5559.78     6256.47     21.21 o
  -2  -1   1        0.24        4.42      2.21 o
  -1  -1   1     3889.05     4061.61     11.49 o
   0  -1   1      621.29      493.78      3.83 o
   1  -1   1     3893.03     2781.72     10.90 o
   2  -1   1      319.32      268.47      4.57 o
   3  -1   1     3349.96     4143.93     19.29 o
   4  -1   1     1524.85     1843.63     14.87 o
   5  -1   1       21.23        9.72      2.80 o
   6  -1   1       10.50        0.15      3.53 o
   7  -1   1       99.65      129.89      6.63 o
   8  -1   1        8.00       10.90      3.39 o
   9  -1   1       17.49       12.66      4.12 o
  -9   0   1      104.29      115.02      8.25 o
  -8   0   1      110.11      117.52      7.51 o
  -7   0   1        2.82        4.57      3.83 o
  -6   0   1      157.06      192.92      6.33 o
  -5   0   1      113.25      116.78      4.86 o
  -4   0   1      313.67      300.42      6.04 o
  -3   0   1     2749.03     3319.68     16.05 o
  -2   0   1     2242.27     2450.22     11.34 o
  -1   0   1       19.29       16.94      1.33 o
   0   0   1      863.43      790.09      3.39 o
   1   0   1       56.61       92.78      2.06 o
   2   0   1      368.80      450.49      5.30 o
   3   0   1     7611.12     6647.02     23.56 o
   4   0   1        5.86        4.86      2.80 o
   5   0   1      651.99      777.57     10.60 o
   6   0   1      755.12      898.03     12.66 o
   7   0   1       18.90        5.01      3.98 o
   8   0   1       27.60       27.69      3.83 o
   9   0   1       14.65        1.47      5.01 o
  -9   1   1        4.86        7.66      3.83 o
  -8   1   1        1.00        6.63      3.24 o
  -7   1   1      425.64      470.66     10.75 o
  -6   1   1      233.64      262.87      7.66 o
  -5   1   1       86.13       91.89      5.45 o
  -4   1   1      256.25      266.55      6.04 o
  -3   1   1      648.27      744.43      8.25 o
  -2   1   1     3616.00     4540.52     16.94 o
  -1   1   1      780.48     1060.32      6.77 o
   0   1   1      170.31      132.10      2.21 o
   1   1   1      422.34      450.19      3.83 o
   2   1   1    15469.46    14159.24     29.90 o
   3   1   1        0.75        3.53      2.21 o
   4   1   1      759.76      855.18      9.28 o
   5   1   1      213.82      199.99      5.74 o
   6   1   1      961.48      884.19     12.22 o
   7   1   1       29.23       40.65      3.68 o
   8   1   1      222.49      215.60      8.10 o
   9   1   1       13.90       15.90      3.98 o
  10   1   1       14.65       17.97      4.27 o
  -8   2   1       60.22       72.16      5.45 o
  -7   2   1        4.30        0.29      3.98 o
  -6   2   1      143.90      156.10      6.33 o
  -5   2   1      631.44      689.50     11.04 o
  -4   2   1      468.85      611.30      9.43 o
  -3   2   1     3200.75     3825.40     20.18 o
  -2   2   1      141.41      205.44      4.57 o
  -1   2   1     3668.02     4687.20     16.79 o
   0   2   1      906.90     1089.63      7.22 o
   2   2   1     2963.64     2908.51     12.66 o
   3   2   1      859.46      763.58      7.66 o
   4   2   1       40.98       57.29      3.83 o
   5   2   1     2648.74     2900.56     19.14 o
   6   2   1       71.72       71.72      5.30 o
   7   2   1        0.48        0.15      3.68 o
   8   2   1        3.56        0.15      3.98 o
   9   2   1        0.47        8.10      3.53 o
  10   2   1       55.98       56.40      5.30 o
  -8   3   1       47.75       58.02      4.86 o
  -7   3   1      154.35      156.99      7.51 o
  -6   3   1       46.97       52.43      4.12 o
  -5   3   1      105.06      114.57      5.60 o
  -4   3   1     1225.56     1326.87     14.58 o
  -3   3   1     1108.22     1243.08     12.66 o
  -2   3   1     2020.37     2240.66     15.17 o
  -1   3   1     8317.03     9974.95     29.60 o
   0   3   1     3784.39     4272.06     17.23 o
   1   3   1     1548.78     1809.32     10.75 o
   2   3   1     1550.49     1621.40     10.60 o
   3   3   1      165.54      144.17      4.12 o
   4   3   1        2.79        4.57      2.06 o
   5   3   1      555.32      504.83      8.39 o
   6   3   1      584.09      569.77     10.01 o
   7   3   1       99.24      110.01      5.60 o
   8   3   1        1.87        7.07      3.09 o
   9   3   1      124.29      116.05      7.95 o
  10   3   1      204.14      216.78      9.43 o
  -7   4   1        5.70        0.15      4.42 o
  -6   4   1       90.77      107.36      7.36 o
  -5   4   1       84.79       83.65      5.45 o
  -4   4   1      269.46      305.43      8.10 o
  -3   4   1      158.48      172.30      6.04 o
  -2   4   1      105.91      129.59      4.86 o
   0   4   1      901.88     1156.48     10.60 o
   1   4   1      225.40      229.59      5.01 o
   2   4   1      880.96      929.84      9.13 o
   3   4   1      853.93      980.50      9.87 o
   4   4   1      578.74      536.93      8.10 o
   5   4   1     1413.17     1244.40     13.25 o
   6   4   1      109.27      110.45      5.30 o
   7   4   1       10.99       17.52      3.24 o
   8   4   1      241.73      255.51      8.54 o
   9   4   1       21.44       28.42      3.98 o
  10   4   1       21.06       20.47      4.27 o
  -7   5   1       56.39       53.16      4.86 o
  -6   5   1      195.56      200.58      8.69 o
  -5   5   1       70.48       79.67      5.89 o
  -4   5   1        3.80        7.36      2.95 o
  -3   5   1     1148.43     1217.75     15.17 o
  -2   5   1        0.10        1.18      3.24 o
  -1   5   1      126.83      159.64      5.45 o
   0   5   1     2529.33     2901.00     18.70 o
   1   5   1      857.74     1016.73     10.90 o
   2   5   1      608.82      641.93      8.69 o
   3   5   1     1232.20     1326.58     12.52 o
   4   5   1      263.10      256.24      6.33 o
   5   5   1       21.10       26.21      2.95 o
   6   5   1        4.99        0.15      3.68 o
   7   5   1      129.28      124.15      6.04 o
   8   5   1        0.83        7.51      3.24 o
   9   5   1       42.08       42.41      4.42 o
  10   5   1       41.08       42.41      4.71 o
  -6   6   1        4.62        0.15      5.30 o
  -5   6   1      142.59      164.50      7.81 o
  -4   6   1      107.16      107.65      7.22 o
  -3   6   1       83.25       75.84      5.15 o
  -2   6   1     1260.55     1369.28     16.05 o
  -1   6   1     1900.63     2075.57     18.56 o
   0   6   1      761.95      862.98     11.63 o
   1   6   1      822.35      931.31     11.63 o
   2   6   1     1844.95     2005.77     16.64 o
   3   6   1     1022.85     1036.90     12.22 o
   4   6   1      503.02      538.70      9.28 o
   5   6   1      134.73      133.13      5.60 o
   6   6   1        0.04        2.06      3.68 o
   7   6   1      326.08      313.24      8.98 o
   8   6   1       14.65       18.41      3.53 o
   9   6   1        2.79        6.92      4.86 o
  10   6   1       88.50       89.24      6.48 o
  -5   7   1        1.45        0.15      4.57 o
  -4   7   1       23.27       33.58      4.12 o
  -3   7   1      439.45      492.16     11.49 o
  -2   7   1      954.34     1046.62     15.46 o
  -1   7   1       87.07       81.00      5.30 o
   0   7   1       23.33       37.11      3.39 o
   1   7   1      198.24      223.99      7.07 o
   2   7   1      424.83      469.49      9.28 o
   3   7   1        2.37        9.72      2.80 o
   4   7   1       27.84       32.55      3.24 o
   5   7   1      288.74      273.77      7.95 o
   6   7   1       45.47       49.63      3.98 o
   7   7   1      131.18      140.05      6.77 o
   8   7   1       51.93       51.40      4.42 o
   9   7   1       57.92       61.41      5.15 o
  10   7   1       71.23       65.68      5.30 o
  -4   8   1       20.62       34.31      4.57 o
  -3   8   1       59.05       65.98      5.15 o
  -2   8   1        0.59        1.77      3.98 o
  -1   8   1      276.13      290.70      8.98 o
   0   8   1        9.10       10.75      3.09 o
   1   8   1        3.62        0.15      3.53 o
   2   8   1      279.65      292.47      8.25 o
   3   8   1        0.84        6.48      2.80 o
   4   8   1      206.35      189.38      7.36 o
   5   8   1        3.21        6.19      3.09 o
   6   8   1       42.31       48.30      4.12 o
   7   8   1        8.20        0.15      4.12 o
   8   8   1       76.93       84.97      6.19 o
   9   8   1      169.59      157.72     10.01 o
  -3   9   1      125.31      128.27      9.13 o
  -2   9   1       23.71       28.57      4.27 o
  -1   9   1      202.24      240.04      9.13 o
   0   9   1        0.55        0.15      4.27 o
   1   9   1      277.93      310.88      9.43 o
   2   9   1        8.42        3.98      3.98 o
   3   9   1      234.38      234.45      8.25 o
   4   9   1      134.60      123.56      7.66 o
   5   9   1       87.05       89.54      6.33 o
   6   9   1        1.44        2.80      4.27 o
   7   9   1       45.39       42.71      4.42 o
   8   9   1       11.58       17.23      3.98 o
   9   9   1        4.74        2.50      5.01 o
  -1  10   1       55.68       50.66      4.86 o
   0  10   1      227.37      233.71      9.57 o
   1  10   1       36.91       41.23      4.42 o
   2  10   1       20.35       33.13      4.12 o
   3  10   1      338.33      372.29     10.75 o
   4  10   1       60.36       54.64      4.71 o
   5  10   1       75.80       94.84      6.63 o
   6  10   1       53.28       54.78      4.86 o
   7  10   1        3.90        5.60      5.01 o
   8  10   1       22.22       23.86      4.42 o
   1  11   1       34.69       30.04      4.57 o
   2  11   1       54.34       60.97      5.15 o
   3  11   1        6.26        0.15      4.86 o
   4  11   1       84.68       78.64      5.74 o
   5  11   1       17.89        7.81      5.15 o
   6  11   1       22.27       26.07      4.42 o
   7  11   1       31.75       40.50      4.71 o
  -6 -11   2        6.48        0.15      4.86 o
  -5 -11   2        3.04        8.98      4.71 o
  -4 -11   2       82.06       86.30      5.89 o
  -3 -11   2       38.45       45.51      4.86 o
  -2 -11   2        1.24        0.15      4.71 o
  -1 -11   2       28.47       28.28      4.57 o
  -8 -10   2        0.91        8.54      5.01 o
  -7 -10   2        5.47       13.40      3.68 o
  -6 -10   2       34.38       37.99      4.27 o
  -5 -10   2      121.72      104.26      6.48 o
  -4 -10   2      236.02      249.91      9.13 o
  -3 -10   2        2.19        7.51      3.39 o
  -2 -10   2       12.91       11.49      3.68 o
  -1 -10   2       23.06        8.98      4.86 o
   0 -10   2      138.11      185.41      8.39 o
   1 -10   2        2.86        3.24      4.71 o
  -9  -9   2       77.49       62.44      5.15 o
  -8  -9   2        6.46        5.60      4.86 o
  -7  -9   2        2.97        0.15      4.42 o
  -6  -9   2       96.12       92.34      6.48 o
  -5  -9   2      615.60      608.51     12.66 o
  -4  -9   2       88.78       93.66      6.92 o
  -3  -9   2      476.13      528.54     11.49 o
  -2  -9   2       39.71       41.23      3.83 o
  -1  -9   2      422.41      379.51     10.31 o
   0  -9   2        6.12        0.15      3.83 o
   1  -9   2      116.14      104.56      7.66 o
   2  -9   2      146.31      117.22      8.39 o
   3  -9   2       11.25       12.22      3.98 o
  -9  -8   2       29.73       28.57      4.12 o
  -8  -8   2       41.48       40.20      4.27 o
  -7  -8   2        0.80        1.33      3.98 o
  -6  -8   2      624.73      658.58     12.52 o
  -5  -8   2       40.79       36.96      3.68 o
  -4  -8   2     1238.86     1147.50     15.46 o
  -3  -8   2       70.12       56.84      3.98 o
  -2  -8   2      218.13      231.80      7.66 o
  -1  -8   2      416.80      461.09     10.31 o
   0  -8   2      118.34      133.57      6.33 o
   1  -8   2       27.73       22.53      3.68 o
   2  -8   2       39.98       54.05      4.42 o
   3  -8   2        9.74        2.50      4.71 o
   4  -8   2      393.29      355.21     11.49 o
 -10  -7   2       33.91       35.93      4.42 o
  -9  -7   2       88.10       91.01      6.63 o
  -8  -7   2        5.91        0.15      3.68 o
  -7  -7   2       49.44       51.84      3.98 o
  -6  -7   2       54.67       50.66      4.12 o
  -5  -7   2      314.10      275.98      7.95 o
  -4  -7   2       39.45       35.79      3.39 o
  -3  -7   2       50.02       59.64      4.27 o
  -2  -7   2        4.94        6.48      3.24 o
  -1  -7   2        0.38        0.15      3.09 o
   0  -7   2      294.82      275.68      7.81 o
   1  -7   2       19.24       12.22      3.09 o
   2  -7   2      282.34      257.42      8.54 o
   3  -7   2       35.07       42.56      4.12 o
   4  -7   2       92.56       98.37      7.22 o
   5  -7   2        8.29        8.69      4.86 o
 -10  -6   2        0.70        1.18      4.71 o
  -9  -6   2        0.52        0.15      3.98 o
  -8  -6   2      101.46       98.67      7.07 o
  -7  -6   2       38.98       37.41      3.53 o
  -6  -6   2       74.21       91.60      5.89 o
  -5  -6   2      264.36      266.41      7.36 o
  -4  -6   2       76.92       68.04      4.71 o
  -3  -6   2     1790.34     1698.87     15.90 o
  -2  -6   2      492.63      556.96      9.13 o
  -1  -6   2      297.67      335.33      7.51 o
   0  -6   2       32.40       43.89      3.53 o
   1  -6   2     1114.93     1324.22     15.17 o
   2  -6   2       50.13       58.46      4.27 o
   3  -6   2      182.16      163.32      6.63 o
   4  -6   2        0.70        0.15      3.98 o
   5  -6   2      219.48      274.50      9.72 o
   6  -6   2        2.12        8.84      3.83 o
 -10  -5   2        9.55        5.60      5.15 o
  -9  -5   2        2.05        0.15      4.12 o
  -8  -5   2      138.22      160.82      6.92 o
  -7  -5   2        2.81        4.42      3.68 o
  -6  -5   2      540.26      573.31     10.31 o
  -5  -5   2       90.03      104.41      4.86 o
  -4  -5   2     5335.48     5729.99     27.54 o
  -3  -5   2     1566.68     1649.68     14.14 o
  -2  -5   2        4.51        1.91      2.80 o
  -1  -5   2       33.79       43.59      3.24 o
   0  -5   2      708.32      602.03      8.98 o
   1  -5   2       29.56       32.55      2.95 o
   2  -5   2       36.10       28.86      3.09 o
   3  -5   2      129.32      139.76      6.04 o
   4  -5   2       35.43       31.37      3.39 o
   5  -5   2       29.39       21.65      3.68 o
   6  -5   2       68.10       61.56      4.86 o
   7  -5   2        1.51        5.45      4.71 o
 -10  -4   2       14.04       13.40      3.98 o
  -9  -4   2      321.41      341.81     10.31 o
  -8  -4   2      110.54      132.98      6.48 o
  -7  -4   2      476.73      529.42     10.60 o
  -6  -4   2      173.25      171.42      6.19 o
  -5  -4   2     2428.97     2306.64     17.82 o
  -4  -4   2     1233.87     1237.19     12.08 o
  -3  -4   2       11.38        7.22      2.06 o
  -2  -4   2      209.87      270.68      5.45 o
  -1  -4   2      482.02      499.09      6.92 o
   0  -4   2      156.07      143.00      4.42 o
   1  -4   2      438.64      552.40      8.10 o
   2  -4   2      295.99      389.08      7.66 o
   3  -4   2      274.67      208.97      6.48 o
   4  -4   2      138.06      113.84      5.74 o
   5  -4   2       67.44       82.32      6.48 o
   6  -4   2      158.48      177.75      7.81 o
   7  -4   2        3.05        3.83      4.57 o
 -10  -3   2      150.04      185.85      8.69 o
  -9  -3   2       71.50       75.40      5.15 o
  -8  -3   2      123.82      133.28      6.77 o
  -7  -3   2      130.55      155.81      6.33 o
  -6  -3   2     1007.65     1173.57     13.84 o
  -5  -3   2      146.57      179.08      5.45 o
  -4  -3   2       53.52       56.26      3.98 o
  -3  -3   2       54.43       73.04      3.39 o
  -2  -3   2     1468.00     1579.14     10.90 o
  -1  -3   2     6169.60     5864.45     21.06 o
   0  -3   2      848.10      909.52      8.39 o
   1  -3   2     1851.49     1214.95     10.60 o
   2  -3   2     1932.89     1221.87     11.63 o
   3  -3   2     2300.02     2752.41     19.00 o
   4  -3   2      290.85      353.59      8.10 o
   5  -3   2      956.88      652.98     11.63 o
   6  -3   2       10.02        6.33      3.24 o
   7  -3   2       81.06       75.84      5.45 o
   8  -3   2       41.91       29.45      4.57 o
 -10  -2   2        4.74        6.77      3.98 o
  -9  -2   2        3.43        2.80      3.83 o
  -8  -2   2      118.21      134.75      7.66 o
  -7  -2   2        3.78        0.15      3.53 o
  -6  -2   2     1251.46     1362.66     14.87 o
  -5  -2   2      782.87      867.25     10.75 o
  -4  -2   2       81.53       79.23      3.53 o
  -3  -2   2     7480.50     8230.29     25.62 o
  -2  -2   2     2619.52     2528.86     12.37 o
  -1  -2   2     3984.40     4059.26     14.58 o
   0  -2   2     1014.27     1028.21      7.51 o
   1  -2   2      248.44      287.17      4.86 o
   2  -2   2      133.18      127.83      3.98 o
   3  -2   2     3468.62     2666.70     17.38 o
   4  -2   2       21.77       15.17      2.65 o
   5  -2   2        9.39       11.19      2.95 o
   6  -2   2       27.36       31.81      3.53 o
   7  -2   2       70.05       48.89      4.27 o
   8  -2   2       58.72       66.56      5.15 o
  -9  -1   2       25.02       27.54      4.12 o
  -8  -1   2       87.98       88.80      5.89 o
  -7  -1   2      114.26      126.65      6.19 o
  -6  -1   2      317.68      381.42      8.39 o
  -5  -1   2      263.05      264.20      6.48 o
  -4  -1   2     1502.23     1663.96     13.11 o
  -3  -1   2     1917.26     2052.45     12.66 o
  -2  -1   2      581.97      612.78      6.04 o
  -1  -1   2      547.36      556.67      4.86 o
   0  -1   2     2523.48     2619.43      9.87 o
   1  -1   2     1750.16     1296.83      8.10 o
   2  -1   2     9627.86     5596.42     20.32 o
   3  -1   2      136.90      141.96      4.27 o
   4  -1   2      130.63      129.15      4.71 o
   5  -1   2       51.84       39.17      3.24 o
   6  -1   2      577.76      461.53      9.87 o
   7  -1   2      910.45     1083.15     16.20 o
   8  -1   2       62.31       44.18      4.57 o
   9  -1   2        5.25        7.66      4.86 o
  -9   0   2       61.14       69.66      5.30 o
  -8   0   2      182.51      194.39      8.10 o
  -7   0   2       22.99       26.21      3.39 o
  -6   0   2      404.17      466.54      9.28 o
  -5   0   2       26.14       24.15      2.80 o
  -4   0   2      105.03       94.69      3.98 o
  -3   0   2      363.62      404.10      6.04 o
  -2   0   2       21.05       34.75      2.50 o
  -1   0   2     2798.86     3549.86     11.63 o
   0   0   2        2.38        6.63      1.18 o
   1   0   2      137.72      134.01      2.80 o
   2   0   2     2592.49     2423.57     11.93 o
   3   0   2       40.28       60.82      3.68 o
   4   0   2     1098.89      907.75     10.16 o
   5   0   2     1498.45     1817.42     16.05 o
   6   0   2      193.61      219.28      7.07 o
   7   0   2      280.03      214.71      7.81 o
   8   0   2       23.94       27.54      3.83 o
   9   0   2       95.32      115.02      8.54 o
  -9   1   2       85.79       95.43      6.63 o
  -8   1   2      133.53      134.75      8.39 o
  -7   1   2      107.57      130.33      6.48 o
  -6   1   2        5.03        4.86      3.53 o
  -5   1   2        4.06        6.48      2.65 o
  -4   1   2        2.90        6.63      2.21 o
  -3   1   2      207.74      245.35      5.15 o
  -2   1   2      558.04      632.95      6.77 o
  -1   1   2     1612.41     1821.83      9.43 o
   0   1   2     1642.46     1887.66      8.25 o
   1   1   2     7559.39     6854.08     16.94 o
   2   1   2     3185.53     2736.65     12.22 o
   3   1   2     1134.00     1105.82      9.43 o
   4   1   2      691.50      663.44      8.54 o
   5   1   2      925.47      848.40     10.90 o
   6   1   2       14.92       15.46      3.09 o
   7   1   2       76.03       94.84      6.48 o
   8   1   2       40.97       32.84      3.98 o
   9   1   2        0.35        4.12      4.42 o
  -8   2   2       24.76       27.10      4.12 o
  -7   2   2       39.41       41.82      3.98 o
  -6   2   2       40.69       39.91      3.68 o
  -5   2   2       71.70       71.57      5.30 o
  -4   2   2     4393.44     5009.42     26.36 o
  -3   2   2      942.46     1141.46     11.19 o
  -2   2   2     2251.40     2542.70     14.73 o
  -1   2   2     2367.71     2708.08     13.25 o
   0   2   2     4765.15     5178.33     16.64 o
   1   2   2      560.57      547.83      5.60 o
   3   2   2       72.74       70.25      3.24 o
   4   2   2      759.14      779.33      9.13 o
   5   2   2     1757.17     1739.07     15.17 o
   6   2   2        2.64        0.15      3.53 o
   7   2   2      452.36      449.02      9.87 o
   8   2   2      120.91      148.59      7.07 o
   9   2   2        3.51        4.57      4.42 o
  10   2   2        0.92        0.15      4.86 o
  -8   3   2       10.47        9.43      3.98 o
  -7   3   2        3.52        2.50      4.27 o
  -6   3   2      209.39      246.67      8.25 o
  -5   3   2      565.98      604.53     11.34 o
  -4   3   2      419.80      464.48      9.13 o
  -3   3   2      252.60      296.74      6.77 o
  -2   3   2     2685.99     3351.93     18.85 o
  -1   3   2      147.39      215.16      4.86 o
   0   3   2      545.38      656.51      7.07 o
   1   3   2     2256.49     2707.64     13.55 o
   2   3   2     1460.03     1414.79     10.16 o
   3   3   2     5078.00     4725.05     20.47 o
   4   3   2       12.03       11.19      2.21 o
   5   3   2        7.48       10.75      2.50 o
   6   3   2      486.78      434.14      8.98 o
   7   3   2      627.63      620.88     11.19 o
   8   3   2       92.34       78.20      5.15 o
   9   3   2       47.65       42.56      4.57 o
  10   3   2        0.25        7.66      4.71 o
  -7   4   2       26.19       39.76      4.27 o
  -6   4   2       90.76      101.61      6.77 o
  -5   4   2      174.02      150.06      6.77 o
  -4   4   2      253.51      280.54      7.66 o
  -3   4   2       37.31       54.64      4.12 o
  -2   4   2       48.55       50.95      3.39 o
  -1   4   2     1645.99     1796.06     14.14 o
   0   4   2      201.09      247.70      5.30 o
   1   4   2     2599.31     2922.95     16.20 o
   2   4   2      718.14      744.29      8.54 o
   3   4   2       97.96       71.72      3.68 o
   4   4   2      104.53      125.77      4.71 o
   5   4   2        4.88       12.37      2.65 o
   6   4   2     1148.22     1024.98     13.25 o
   7   4   2      398.25      385.84      9.28 o
   8   4   2        1.94        2.65      3.98 o
   9   4   2       37.84       29.60      4.12 o
  10   4   2        8.50       13.55      4.12 o
  -7   5   2        4.68        5.30      5.01 o
  -6   5   2       10.64        5.45      4.27 o
  -5   5   2       18.17       17.23      3.68 o
  -4   5   2        1.07        8.69      2.95 o
  -3   5   2      928.35      973.28     13.55 o
  -2   5   2     2005.68     2230.94     18.70 o
  -1   5   2       75.38       69.51      4.86 o
   0   5   2     6128.08     6695.18     29.01 o
   1   5   2      737.86      841.04     10.01 o
   2   5   2     2762.38     2902.03     18.11 o
   3   5   2      437.61      510.57      8.25 o
   4   5   2        4.61        6.04      2.50 o
   5   5   2       68.19       71.13      5.30 o
   6   5   2      317.58      268.61      7.66 o
   7   5   2      203.96      181.58      6.92 o
   8   5   2       11.17        6.04      4.57 o
   9   5   2        6.95       13.40      3.68 o
  10   5   2        2.74        7.22      5.01 o
  -6   6   2        3.12        1.47      4.42 o
  -5   6   2      274.10      300.42     10.01 o
  -4   6   2        6.05        5.89      3.24 o
  -3   6   2      305.49      336.06      9.13 o
  -2   6   2       57.72       72.01      4.57 o
  -1   6   2      301.94      319.42      7.95 o
   0   6   2      351.80      355.80      7.95 o
   1   6   2      322.56      321.92      7.36 o
   2   6   2      185.36      169.36      5.74 o
   3   6   2        2.49        6.33      2.65 o
   4   6   2      133.98      133.42      5.45 o
   5   6   2       55.77       63.91      4.42 o
   6   6   2      104.32      103.82      6.48 o
   7   6   2        3.81        3.98      3.68 o
   8   6   2       20.12       22.38      3.83 o
   9   6   2       42.89       30.19      4.27 o
  10   6   2       66.32       78.35      5.89 o
  -5   7   2       24.75       21.21      4.27 o
  -4   7   2       91.85      104.71      7.36 o
  -3   7   2        5.18        3.98      3.98 o
  -2   7   2        2.76        0.15      3.83 o
  -1   7   2        1.42        6.33      2.95 o
   0   7   2      493.19      532.37     10.46 o
   1   7   2      429.18      452.11      9.28 o
   2   7   2      208.77      218.54      6.92 o
   3   7   2      570.58      645.76     10.90 o
   4   7   2        0.39        0.15      3.24 o
   5   7   2      833.25      835.44     12.96 o
   6   7   2      133.51      139.90      6.33 o
   7   7   2       42.89       39.47      4.12 o
   8   7   2       20.34       16.20      3.83 o
   9   7   2       11.62       15.76      3.98 o
  10   7   2        1.14        9.13      4.12 o
  -4   8   2       91.47      113.54      8.39 o
  -3   8   2       10.28        1.03      4.42 o
  -2   8   2       57.65       53.46      4.57 o
  -1   8   2        3.54        0.15      3.98 o
   0   8   2     1304.21     1434.23     17.97 o
   1   8   2       36.38       42.56      3.68 o
   2   8   2      140.52      166.26      6.63 o
   3   8   2       60.29       70.54      5.30 o
   4   8   2      204.58      197.78      7.36 o
   5   8   2       57.86       53.31      3.98 o
   6   8   2       83.69       87.77      5.60 o
   7   8   2        1.64        4.71      4.42 o
   8   8   2       35.30       42.85      4.42 o
   9   8   2       25.44       30.48      4.57 o
  -3   9   2       18.10       25.92      4.27 o
  -2   9   2       16.01       21.06      3.98 o
  -1   9   2      631.30      645.91     13.84 o
   0   9   2       25.38       25.62      3.83 o
   1   9   2       15.22       29.60      3.68 o
   2   9   2        1.42        6.33      3.98 o
   3   9   2       52.94       58.17      4.27 o
   4   9   2       51.48       44.92      4.12 o
   5   9   2        5.28        0.15      3.98 o
   6   9   2        7.58       12.37      3.53 o
   7   9   2        0.25        5.30      3.53 o
   8   9   2      214.56      243.14      9.72 o
   9   9   2        7.18       13.55      4.27 o
  -1  10   2        5.35       13.25      3.68 o
   0  10   2        2.50        0.15      4.71 o
   1  10   2        9.87        0.15      4.57 o
   2  10   2      179.20      194.39      8.25 o
   3  10   2      197.40      202.49      8.54 o
   4  10   2      113.80      111.92      7.95 o
   5  10   2        1.23        0.15      4.27 o
   6  10   2       20.75       26.51      4.12 o
   7  10   2       32.29       37.41      4.57 o
   8  10   2        0.97        0.15      4.71 o
   1  11   2        0.11        1.03      3.98 o
   2  11   2      147.02      163.32      9.87 o
   3  11   2       52.60       47.13      5.01 o
   4  11   2       89.94       89.54      6.04 o
   5  11   2      112.41      110.74      8.25 o
   6  11   2       31.66       35.34      4.57 o
   7  11   2       14.03       14.58      4.27 o
  -6 -11   3       24.86       22.38      4.27 o
  -5 -11   3        1.67        0.15      4.42 o
  -4 -11   3        4.74        6.19      4.71 o
  -3 -11   3        3.54        0.15      5.01 o
  -2 -11   3       28.35       35.49      4.71 o
  -1 -11   3      347.70      345.93     11.78 o
  -8 -10   3       28.93       18.85      4.27 o
  -7 -10   3       20.18       26.07      4.42 o
  -6 -10   3       38.24       37.70      4.42 o
  -5 -10   3        2.21        4.86      4.27 o
  -4 -10   3       39.49       44.03      4.57 o
  -3 -10   3       22.33       21.50      3.83 o
  -2 -10   3      213.30      246.67      9.28 o
  -1 -10   3        8.56        2.06      4.57 o
   0 -10   3      135.75      165.67      9.57 o
   1 -10   3        0.30        0.15      4.42 o
  -8  -9   3       50.96       44.62      4.86 o
  -7  -9   3      380.41      343.13     10.90 o
  -6  -9   3      151.93      153.30      7.36 o
  -5  -9   3        1.53        2.80      3.98 o
  -4  -9   3       81.50       84.97      5.74 o
  -3  -9   3      186.40      221.05      7.95 o
  -2  -9   3       28.42       28.13      3.83 o
  -1  -9   3      119.86      118.40      7.51 o
   0  -9   3        4.80        5.30      4.12 o
   1  -9   3       27.98       29.75      4.12 o
   2  -9   3        0.45        7.51      4.42 o
  -9  -8   3        0.43        0.15      4.12 o
  -8  -8   3      568.19      531.93     12.96 o
  -7  -8   3      229.66      210.89      8.39 o
  -6  -8   3      137.88      148.59      6.92 o
  -5  -8   3       60.67       58.91      4.27 o
  -4  -8   3      210.99      193.36      7.36 o
  -3  -8   3      387.96      367.87      9.28 o
  -2  -8   3       78.94       81.73      6.19 o
  -1  -8   3      412.05      463.60     10.46 o
   0  -8   3       92.53      106.18      7.07 o
   1  -8   3      252.18      286.73      9.28 o
   2  -8   3      208.54      237.10      8.84 o
   3  -8   3      303.61      275.54      9.87 o
   4  -8   3       11.45        4.57      5.30 o
  -9  -7   3       89.28       84.68      5.89 o
  -8  -7   3      231.32      224.14      8.54 o
  -7  -7   3        0.50        0.15      3.68 o
  -6  -7   3       38.46       31.37      3.53 o
  -5  -7   3        6.13        5.74      3.68 o
  -4  -7   3      567.57      631.63     11.04 o
  -3  -7   3     1397.24     1513.75     16.35 o
  -2  -7   3      944.92      884.04     12.66 o
  -1  -7   3       37.33       31.52      3.39 o
   0  -7   3      125.79      110.60      5.45 o
   1  -7   3      590.27      466.83     10.31 o
   2  -7   3      164.39      126.65      7.36 o
   3  -7   3       79.66       96.46      7.22 o
   4  -7   3      159.80      177.01      8.25 o
   5  -7   3        6.42        5.74      5.01 o
 -10  -6   3       11.01        9.28      3.83 o
  -9  -6   3        2.33        7.95      4.27 o
  -8  -6   3      202.14      198.81      7.95 o
  -7  -6   3      140.50      144.17      6.63 o
  -6  -6   3       13.91       15.90      3.09 o
  -5  -6   3      105.37       97.78      6.04 o
  -4  -6   3     1818.37     1762.78     16.79 o
  -3  -6   3     1637.06     1544.24     15.46 o
  -2  -6   3      419.99      477.29      8.84 o
  -1  -6   3     1203.07     1412.29     14.73 o
   0  -6   3     1171.24     1327.90     14.87 o
   1  -6   3      434.47      493.20      9.72 o
   2  -6   3       51.97       60.67      4.27 o
   3  -6   3        9.89        6.92      3.98 o
   4  -6   3       19.04       17.67      3.39 o
   5  -6   3       91.38       98.23      7.22 o
   6  -6   3        6.81        5.74      4.71 o
 -10  -5   3       22.61       20.91      4.27 o
  -9  -5   3      127.42      133.13      8.54 o
  -8  -5   3      115.37      127.09      7.51 o
  -7  -5   3      323.44      336.50      8.98 o
  -6  -5   3      130.68      123.26      5.74 o
  -5  -5   3      161.40      155.07      5.74 o
  -4  -5   3      337.71      331.94      7.36 o
  -3  -5   3      127.63      145.06      5.01 o
  -2  -5   3      570.82      539.29      8.39 o
  -1  -5   3     2482.54     2402.21     17.38 o
   0  -5   3      150.88      128.71      4.86 o
   1  -5   3      162.37      114.13      5.15 o
   2  -5   3      182.94      111.63      5.45 o
   3  -5   3      101.02      114.43      6.63 o
   4  -5   3        5.39        0.88      3.68 o
   5  -5   3      109.60       73.04      5.60 o
   6  -5   3        1.57        7.07      4.42 o
 -10  -4   3       33.63       39.76      4.57 o
  -9  -4   3       72.47       76.58      5.74 o
  -8  -4   3       45.47       46.83      3.98 o
  -7  -4   3       82.06       89.10      6.19 o
  -6  -4   3      263.43      264.49      7.36 o
  -5  -4   3       12.48       16.79      2.65 o
  -4  -4   3       13.08       18.41      2.50 o
  -3  -4   3       67.49       83.65      3.83 o
  -2  -4   3     1881.66     1957.32     13.99 o
  -1  -4   3       61.62       99.26      3.83 o
   0  -4   3        2.91        6.48      2.06 o
   1  -4   3        7.49        0.44      2.65 o
   2  -4   3     3104.52     3763.54     22.68 o
   3  -4   3       13.99        0.15      3.53 o
   4  -4   3      515.23      324.43      8.54 o
   5  -4   3       12.17       15.76      3.24 o
   6  -4   3      101.98      128.86      8.10 o
   7  -4   3       25.05        7.95      5.30 o
 -10  -3   3        1.61        0.15      4.42 o
  -9  -3   3       38.86       41.97      4.27 o
  -8  -3   3      161.70      170.53      7.36 o
  -7  -3   3     1096.81     1203.46     15.61 o
  -6  -3   3      543.38      614.25     10.46 o
  -5  -3   3      334.48      344.01      7.36 o
  -4  -3   3     7543.43     7477.75     29.16 o
  -3  -3   3     5539.77     5377.14     22.83 o
  -2  -3   3     2184.60     2033.60     12.96 o
  -1  -3   3     1400.66     1545.86     11.19 o
   0  -3   3      658.89      455.94      6.48 o
   1  -3   3      161.82       94.84      3.68 o
   2  -3   3      767.70      487.45      7.81 o
   3  -3   3       55.31       63.32      4.27 o
   4  -3   3       46.12       47.42      3.53 o
   5  -3   3       81.90       52.28      3.83 o
   6  -3   3        7.27        2.21      4.12 o
   7  -3   3      235.76      287.32      9.87 o
   8  -3   3        3.05        0.15      4.71 o
 -10  -2   3       19.59       21.06      4.42 o
  -9  -2   3        8.58       18.56      3.68 o
  -8  -2   3      744.80      805.55     14.14 o
  -7  -2   3      417.28      460.65     10.01 o
  -6  -2   3       99.51      117.37      5.60 o
  -5  -2   3     2861.90     3246.93     20.91 o
  -4  -2   3     2432.71     2696.30     16.94 o
  -3  -2   3     1833.63     1845.54     12.52 o
  -2  -2   3      814.56      833.53      7.81 o
  -1  -2   3     1623.89     1548.51      9.87 o
   0  -2   3      180.27      203.82      4.12 o
   1  -2   3     2454.17     2692.03     14.14 o
   2  -2   3      582.29      672.27      8.10 o
   3  -2   3       22.38       13.25      2.36 o
   4  -2   3      277.49      191.74      6.04 o
   5  -2   3      245.24      284.52      7.81 o
   6  -2   3     1163.00     1383.42     17.38 o
   7  -2   3      139.25      109.57      7.51 o
   8  -2   3       25.05       24.45      4.42 o
  -9  -1   3       83.94       99.40      6.92 o
  -8  -1   3      260.69      271.12      8.98 o
  -7  -1   3      297.37      288.79      8.39 o
  -6  -1   3       89.09      106.33      5.15 o
  -5  -1   3      168.40      199.25      5.89 o
  -4  -1   3      576.22      802.31      9.43 o
  -3  -1   3     2200.44     2728.70     15.02 o
  -2  -1   3       19.86       17.08      1.91 o
  -1  -1   3      107.78      103.97      3.24 o
   0  -1   3      589.70      517.49      5.45 o
   1  -1   3     2490.98     2101.05     11.19 o
   2  -1   3      491.71      375.68      5.74 o
   3  -1   3       11.45       17.67      2.21 o
   4  -1   3      642.22      716.45      9.87 o
   5  -1   3     1157.81      772.27     11.49 o
   6  -1   3      437.16      306.90      8.54 o
   7  -1   3      172.15      205.88      7.95 o
   8  -1   3       70.50       61.26      5.01 o
   9  -1   3        4.61        8.25      3.83 o
  -9   0   3      138.92      135.34      8.98 o
  -8   0   3       54.02       62.44      4.71 o
  -7   0   3       48.51       49.78      3.98 o
  -6   0   3       13.48       14.28      2.95 o
  -5   0   3       33.40       37.85      3.09 o
  -4   0   3      603.94      667.56      8.98 o
  -3   0   3      414.85      462.56      6.77 o
  -2   0   3     2324.44     2716.18     13.40 o
  -1   0   3     1949.35     2101.20     10.16 o
   0   0   3     7460.89     6881.77     17.67 o
   1   0   3       16.27       10.75      1.77 o
   2   0   3     1397.24     1057.37      8.54 o
   3   0   3      441.21      381.13      6.19 o
   4   0   3     2379.30     1967.78     15.32 o
   5   0   3      114.02      144.62      5.45 o
   6   0   3       15.84       19.59      3.09 o
   7   0   3       26.63       26.51      3.53 o
   8   0   3       71.97       88.65      6.63 o
   9   0   3        6.41        9.57      4.86 o
  -9   1   3       41.01       50.37      4.86 o
  -8   1   3        0.98        0.15      4.42 o
  -7   1   3      327.36      363.60      9.72 o
  -6   1   3      232.28      231.50      7.51 o
  -5   1   3     2352.42     2588.06     20.18 o
  -4   1   3      123.49      160.37      5.15 o
  -3   1   3      308.05      270.23      5.60 o
  -2   1   3       10.59       18.11      1.91 o
  -1   1   3     4819.54     5333.70     17.82 o
   0   1   3      935.14     1009.95      7.07 o
   1   1   3     3915.24     3641.90     13.40 o
   2   1   3      319.40      304.25      4.86 o
   3   1   3     1980.81     1779.57     12.22 o
   4   1   3      653.21      744.43      9.13 o
   5   1   3        1.84        3.68      2.50 o
   6   1   3      143.63      137.25      5.89 o
   7   1   3        6.59       10.75      3.09 o
   8   1   3      355.58      281.13      9.13 o
   9   1   3        6.81        8.98      4.71 o
  -8   2   3        6.22        0.15      4.42 o
  -7   2   3        5.11        8.84      3.24 o
  -6   2   3     1219.09     1249.70     16.35 o
  -5   2   3      495.33      527.66      9.87 o
  -4   2   3       28.48       20.32      2.80 o
  -3   2   3     1156.01     1337.18     12.52 o
  -2   2   3      582.00      584.94      7.51 o
  -1   2   3     2842.75     3374.76     15.76 o
   0   2   3      141.14      137.99      3.53 o
   1   2   3       64.40       56.55      2.80 o
   2   2   3       40.52       54.05      3.39 o
   3   2   3     1742.80     1476.94     11.34 o
   4   2   3       41.90       37.55      2.65 o
   5   2   3     1985.77     1705.94     15.17 o
   6   2   3      461.28      455.50      9.28 o
   7   2   3      758.54      643.85     11.63 o
   8   2   3       60.31       72.16      5.45 o
   9   2   3       24.28       25.04      3.98 o
  10   2   3      127.82       93.96      6.77 o
  -8   3   3       23.41       31.22      4.27 o
  -7   3   3       79.25       79.82      5.89 o
  -6   3   3       18.04       20.62      3.53 o
  -5   3   3       12.45       11.78      2.95 o
  -4   3   3      296.28      291.59      7.66 o
  -3   3   3        8.80       13.25      2.50 o
  -2   3   3     1148.31     1270.32     12.08 o
  -1   3   3       31.79       32.55      2.65 o
   0   3   3     4394.28     5143.28     20.47 o
   1   3   3      191.30      185.85      4.27 o
   2   3   3      159.03      112.81      3.83 o
   3   3   3      421.19      386.28      6.33 o
   4   3   3     4449.46     4243.93     21.94 o
   5   3   3     1385.10     1284.02     13.40 o
   6   3   3     1093.56      992.43     13.11 o
   7   3   3        2.31        0.59      2.95 o
   8   3   3        8.92        7.81      3.24 o
   9   3   3       45.76       34.02      4.27 o
  10   3   3       66.35       79.52      5.89 o
  -7   4   3       82.44      107.95      8.10 o
  -6   4   3       27.19       29.31      3.98 o
  -5   4   3        1.19       10.46      2.95 o
  -4   4   3        1.00        0.15      3.39 o
  -3   4   3      682.39      768.73     11.34 o
  -2   4   3        0.59        0.15      2.95 o
  -1   4   3     8414.07     9520.05     33.72 o
   0   4   3     1461.21     1640.55     13.11 o
   1   4   3     2751.28     3138.54     17.38 o
   2   4   3      237.89      223.40      5.15 o
   3   4   3     5696.86     5930.13     25.48 o
   4   4   3     1344.05     1335.85     12.96 o
   5   4   3      308.63      277.74      6.92 o
   6   4   3      132.88      112.51      5.60 o
   7   4   3      149.12      148.30      6.48 o
   8   4   3       47.31       45.21      4.12 o
   9   4   3        4.13        8.39      3.53 o
  10   4   3       57.31       47.42      5.15 o
  -7   5   3      181.55      182.76      9.43 o
  -6   5   3      144.52      148.74      8.98 o
  -5   5   3       16.99       19.59      3.39 o
  -4   5   3      124.73      124.88      7.22 o
  -3   5   3      423.72      407.04      9.28 o
  -2   5   3      161.98      169.80      6.04 o
  -1   5   3      294.13      366.99      7.66 o
   0   5   3      407.40      389.96      7.51 o
   1   5   3      390.31      383.19      7.22 o
   2   5   3       12.42        8.39      2.36 o
   3   5   3      576.49      654.45      9.28 o
   4   5   3       18.88       10.01      2.65 o
   5   5   3      335.67      316.48      7.66 o
   6   5   3      183.33      183.64      6.63 o
   7   5   3      138.35      137.11      6.48 o
   8   5   3       11.45        0.15      4.12 o
   9   5   3       41.93       43.30      4.71 o
  10   5   3        4.16        3.98      5.01 o
  -6   6   3       63.05       88.80      6.63 o
  -5   6   3       45.88       41.23      4.42 o
  -4   6   3       15.50       18.26      3.53 o
  -3   6   3        2.95        3.83      3.53 o
  -2   6   3       69.56       70.54      5.30 o
  -1   6   3      204.98      205.14      6.77 o
   0   6   3      804.77      891.85     12.22 o
   1   6   3     1234.79     1387.99     14.43 o
   2   6   3      227.47      223.55      6.33 o
   3   6   3      301.72      300.57      7.36 o
   4   6   3      952.84      991.99     12.52 o
   5   6   3        0.60        0.15      3.53 o
   6   6   3      138.39      133.72      6.04 o
   7   6   3        0.46        0.15      3.68 o
   8   6   3      138.13      119.73      7.81 o
   9   6   3       14.52       12.52      3.83 o
  10   6   3        3.08        0.15      5.01 o
  -5   7   3      117.99      120.32      8.84 o
  -4   7   3       34.85       41.97      4.42 o
  -3   7   3       26.32       32.84      3.83 o
  -2   7   3       13.78       16.49      3.24 o
  -1   7   3     1943.79     2079.55     20.76 o
   0   7   3      359.62      377.74      9.13 o
   1   7   3        8.13        6.77      3.39 o
   2   7   3        0.24        0.15      3.53 o
   3   7   3     1140.62     1203.02     14.73 o
   4   7   3        0.77        0.15      3.24 o
   5   7   3      208.96      225.32      7.36 o
   6   7   3       76.70       79.38      5.30 o
   7   7   3       10.96        9.72      3.24 o
   8   7   3       25.70       29.60      4.12 o
   9   7   3        4.42        7.81      4.71 o
  10   7   3        3.11        1.47      5.15 o
  -4   8   3      106.88      119.29      8.54 o
  -3   8   3       57.66       56.70      4.86 o
  -2   8   3     1111.50     1150.89     17.82 o
  -1   8   3      233.88      241.37      8.54 o
   0   8   3      613.46      622.94     12.37 o
   1   8   3       27.85       28.13      3.39 o
   2   8   3      267.74      267.44      8.10 o
   3   8   3      446.17      462.12     10.16 o
   4   8   3       21.53       30.34      3.39 o
   5   8   3       76.37       76.28      5.60 o
   6   8   3        2.92        6.33      3.98 o
   7   8   3       90.88       83.21      5.89 o
   8   8   3       37.12       41.97      4.57 o
   9   8   3       31.14       39.47      4.71 o
  -3   9   3       57.48       53.02      5.01 o
  -2   9   3       13.05        4.86      4.71 o
  -1   9   3       36.78       36.82      4.27 o
   0   9   3       14.54        8.39      4.42 o
   1   9   3       26.76       25.18      3.68 o
   2   9   3      114.79      116.64      7.51 o
   3   9   3        5.81        0.15      3.68 o
   4   9   3      138.64      155.66      7.22 o
   5   9   3        0.04        0.15      3.83 o
   6   9   3      130.76      127.24      8.10 o
   7   9   3       28.92       27.98      4.27 o
   8   9   3       34.73       44.47      4.86 o
   9   9   3        6.45        8.84      4.86 o
  -1  10   3        5.09        7.81      3.98 o
   0  10   3      100.18       91.89      6.63 o
   1  10   3       77.29       75.40      5.74 o
   2  10   3       77.26       86.30      6.19 o
   3  10   3       18.97       21.65      3.98 o
   4  10   3        8.71        3.39      4.42 o
   5  10   3       93.50       87.77      6.33 o
   6  10   3       15.38       13.25      3.83 o
   7  10   3        9.27       14.73      3.98 o
   8  10   3       10.48       16.35      4.42 o
   1  11   3       40.66       50.81      4.86 o
   2  11   3        9.01        7.22      4.71 o
   3  11   3       21.64       29.16      4.27 o
   4  11   3       14.36       17.82      4.27 o
   5  11   3       50.08       58.32      5.01 o
   6  11   3        4.26        8.39      3.98 o
  -5 -11   4        1.39        8.84      5.01 o
  -4 -11   4        4.01        0.29      4.86 o
  -3 -11   4      188.66      197.63      9.57 o
  -2 -11   4      122.56      120.61      8.69 o
  -7 -10   4      258.20      249.47      9.87 o
  -6 -10   4        9.31       12.37      3.98 o
  -5 -10   4       21.23       18.85      3.98 o
  -4 -10   4       89.93       84.97      6.33 o
  -3 -10   4      191.53      205.14      8.69 o
  -2 -10   4        4.59        0.44      4.42 o
  -1 -10   4        8.65       10.31      3.98 o
   0 -10   4        1.63        7.81      3.98 o
   1 -10   4       12.82       14.14      3.98 o
  -8  -9   4        0.95        0.15      4.42 o
  -7  -9   4       33.93       29.16      4.42 o
  -6  -9   4       79.86       70.84      5.15 o
  -5  -9   4      210.83      195.86      7.95 o
  -4  -9   4       92.03      110.60      7.22 o
  -3  -9   4        9.72        6.92      4.12 o
  -2  -9   4       10.45        5.30      4.12 o
  -1  -9   4        1.20        6.77      3.24 o
   0  -9   4       98.97       90.13      6.19 o
   1  -9   4       89.74       77.46      5.74 o
   2  -9   4      127.20       94.84      6.48 o
  -9  -8   4        0.72        7.07      4.42 o
  -8  -8   4        4.88        6.19      4.57 o
  -7  -8   4       25.62       26.80      3.98 o
  -6  -8   4        2.94        0.15      3.83 o
  -5  -8   4      147.34      146.24      6.92 o
  -4  -8   4      208.06      198.37      7.36 o
  -3  -8   4       45.65       34.90      3.68 o
  -2  -8   4      693.33      801.28     13.55 o
  -1  -8   4      186.59      229.15      7.95 o
   0  -8   4       39.38       37.99      3.98 o
   1  -8   4      164.01      199.10      8.10 o
   2  -8   4       30.51       30.93      4.12 o
   3  -8   4      142.89      102.50      7.22 o
   4  -8   4        4.47        1.33      4.57 o
  -9  -7   4       32.06       32.40      4.12 o
  -8  -7   4        6.77        6.48      4.12 o
  -7  -7   4      469.81      495.40     11.63 o
  -6  -7   4      290.73      301.31      8.69 o
  -5  -7   4      732.02      751.21     12.52 o
  -4  -7   4      318.92      341.07      8.54 o
  -3  -7   4      857.63      939.71     13.40 o
  -2  -7   4      176.14      164.79      6.33 o
  -1  -7   4      791.48      684.64     11.78 o
   0  -7   4       36.48       35.20      3.53 o
   1  -7   4      154.73       82.76      5.89 o
   2  -7   4        7.14        6.33      3.83 o
   3  -7   4        6.46        7.66      3.53 o
   4  -7   4       59.09       74.37      6.04 o
   5  -7   4        1.57        0.15      4.71 o
 -10  -6   4      111.31      122.53      8.84 o
  -9  -6   4        0.19        0.15      4.42 o
  -8  -6   4      126.66      129.89      7.95 o
  -7  -6   4      119.96      130.33      6.33 o
  -6  -6   4      361.52      354.18      8.98 o
  -5  -6   4       23.72       25.18      3.09 o
  -4  -6   4      214.31      189.38      6.33 o
  -3  -6   4      720.84      723.08     11.04 o
  -2  -6   4      558.56      631.18     10.16 o
  -1  -6   4      168.18      202.34      6.48 o
   0  -6   4       39.30       44.47      3.53 o
   1  -6   4       71.10       87.62      5.89 o
   2  -6   4      238.28      149.62      6.63 o
   3  -6   4      546.24      343.43      9.57 o
   4  -6   4        0.67        0.15      3.83 o
   5  -6   4        2.54       13.99      3.68 o
   6  -6   4        1.98        5.01      4.71 o
 -10  -5   4        0.01        8.98      3.83 o
  -9  -5   4       14.78       16.20      3.68 o
  -8  -5   4      200.21      196.45      7.95 o
  -7  -5   4      130.60      132.98      7.36 o
  -6  -5   4        3.24        0.88      3.24 o
  -5  -5   4       58.35       37.85      3.24 o
  -4  -5   4       30.03       34.02      2.95 o
  -3  -5   4     1229.69     1286.37     13.25 o
  -2  -5   4     2731.21     2563.76     18.41 o
  -1  -5   4      113.13      103.68      4.57 o
   0  -5   4       55.30       40.50      3.09 o
   1  -5   4      729.04      509.25      9.28 o
   2  -5   4     3135.75     2108.56     19.29 o
   3  -5   4      191.17      241.08      7.51 o
   4  -5   4       53.13       62.59      4.57 o
   5  -5   4       22.24        8.69      3.53 o
   6  -5   4       24.90       13.99      3.98 o
 -10  -4   4        0.35        4.12      4.57 o
  -9  -4   4        2.57        0.15      4.42 o
  -8  -4   4       90.11       89.10      5.89 o
  -7  -4   4      341.06      368.46      9.43 o
  -6  -4   4        6.88        2.06      3.39 o
  -5  -4   4      469.93      427.22      8.54 o
  -4  -4   4      122.43      134.31      4.86 o
  -3  -4   4     4753.70     4659.66     23.42 o
  -2  -4   4       18.20       19.14      2.36 o
  -1  -4   4      293.20      323.54      6.19 o
   0  -4   4      324.32      355.06      6.77 o
   1  -4   4     1804.19     1960.71     15.90 o
   2  -4   4      344.57      441.80      8.39 o
   3  -4   4       28.20       31.96      3.24 o
   4  -4   4       79.33       46.68      3.68 o
   5  -4   4       38.35       42.12      3.98 o
   6  -4   4       29.22       24.45      3.83 o
   7  -4   4        8.41        0.15      4.71 o
 -10  -3   4        7.88       20.32      4.12 o
  -9  -3   4       40.44       45.65      4.42 o
  -8  -3   4      215.61      235.77      8.25 o
  -7  -3   4       42.92       37.55      3.53 o
  -6  -3   4      790.60      832.50     12.22 o
  -5  -3   4      602.07      610.13      9.72 o
  -4  -3   4     4324.03     4136.57     22.53 o
  -3  -3   4      319.16      320.01      6.19 o
  -2  -3   4     2328.64     2247.14     14.58 o
  -1  -3   4     1942.71     1887.81     12.96 o
   0  -3   4      925.59      706.14      8.25 o
   1  -3   4      171.53      131.51      4.42 o
   3  -3   4       14.82       19.29      2.65 o
   4  -3   4       11.95       18.41      2.95 o
   5  -3   4        8.34       10.31      3.09 o
   6  -3   4       25.19       20.32      3.53 o
   7  -3   4       11.84       19.88      3.83 o
   8  -3   4       34.46       32.40      4.57 o
  -9  -2   4      352.00      374.20     11.04 o
  -8  -2   4       20.72       20.76      3.68 o
  -7  -2   4      187.55      181.58      6.77 o
  -6  -2   4       85.66       91.16      5.89 o
  -5  -2   4     1592.31     1713.59     15.61 o
  -4  -2   4      258.48      285.70      6.19 o
  -2  -2   4     2628.14     2667.59     14.73 o
  -1  -2   4     1490.43     1470.16     10.46 o
   0  -2   4      394.63      547.68      6.63 o
   1  -2   4        0.97        1.18      2.36 o
   2  -2   4      191.35      164.50      4.71 o
   3  -2   4      789.54      632.66      9.28 o
   4  -2   4     1697.49     1024.24     12.81 o
   5  -2   4       80.14       99.11      6.19 o
   6  -2   4       24.04       29.60      3.83 o
   7  -2   4      102.47       67.60      4.86 o
   8  -2   4       62.57       92.04      7.07 o
  -9  -1   4       24.68       28.86      4.12 o
  -8  -1   4        6.36        9.13      3.39 o
  -7  -1   4       12.33       11.63      3.24 o
  -6  -1   4     1760.80     1816.09     17.97 o
  -5  -1   4      728.66      836.47     11.19 o
  -4  -1   4      107.26      129.01      4.71 o
  -3  -1   4     3676.93     3956.46     19.14 o
  -2  -1   4       83.43       66.42      3.09 o
  -1  -1   4     3184.46     2905.72     13.70 o
   0  -1   4     1758.45     1789.44     10.60 o
   1  -1   4     5421.47     4133.04     17.52 o
   2  -1   4     2166.13     1976.17     13.25 o
   3  -1   4     3116.56     3094.22     18.41 o
   4  -1   4     1615.37     1958.20     16.35 o
   5  -1   4      124.72      102.79      5.15 o
   6  -1   4       32.72       26.66      3.39 o
   7  -1   4       17.28       25.04      3.68 o
   8  -1   4      122.57      108.09      6.92 o
   9  -1   4        1.25        0.00      4.71 o
  -9   0   4        6.15        0.59      4.57 o
  -8   0   4        0.91        6.48      3.98 o
  -7   0   4        5.10       12.52      3.09 o
  -6   0   4     1717.08     1762.19     18.26 o
  -5   0   4      636.56      671.24     10.31 o
  -4   0   4     5077.05     5671.38     26.36 o
  -3   0   4       80.98      109.42      3.83 o
  -1   0   4     3436.76     3927.45     15.76 o
   0   0   4      970.83      945.60      7.51 o
   1   0   4      356.69      294.09      4.71 o
   2   0   4      368.42      307.05      5.30 o
   3   0   4      650.08      598.05      7.81 o
   4   0   4      394.34      310.59      6.77 o
   5   0   4      337.24      352.41      7.95 o
   6   0   4        9.34       11.04      2.95 o
   7   0   4      406.85      370.38      9.72 o
   8   0   4        4.82        8.10      3.53 o
   9   0   4       52.05       72.75      5.45 o
  -9   1   4      174.33      172.15      8.84 o
  -8   1   4       16.92       23.27      3.83 o
  -7   1   4      164.17      141.08      6.92 o
  -6   1   4      394.65      403.66      9.43 o
  -5   1   4      567.90      618.52     10.46 o
  -4   1   4      397.10      422.36      7.81 o
  -3   1   4      573.18      530.90      7.81 o
  -2   1   4     1004.67     1035.14      9.57 o
  -1   1   4      451.23      487.60      6.04 o
   0   1   4      618.02      597.46      6.33 o
   1   1   4       36.17       36.96      2.50 o
   2   1   4      825.11      603.20      6.92 o
   3   1   4      101.46       85.86      3.68 o
   4   1   4     1483.43     1281.66     12.37 o
   5   1   4        3.80        2.65      3.24 o
   6   1   4      842.43      638.25     11.04 o
   7   1   4       23.44       25.92      3.39 o
   8   1   4       53.74       47.57      4.27 o
   9   1   4       36.15       24.89      4.27 o
  -8   2   4       58.59       54.19      5.01 o
  -7   2   4       72.17       83.50      6.92 o
  -6   2   4       27.27       25.62      3.39 o
  -5   2   4      972.87     1003.47     13.70 o
  -4   2   4      168.80      169.80      5.74 o
  -3   2   4      461.68      479.35      8.10 o
  -2   2   4       75.62      107.06      3.83 o
  -1   2   4      175.95      152.42      4.12 o
   0   2   4     1161.49     1350.73      9.87 o
   1   2   4      422.93      333.85      5.15 o
   2   2   4      365.25      334.00      5.60 o
   3   2   4      535.78      399.24      6.48 o
   4   2   4        0.37        5.15      2.21 o
   5   2   4     1269.87     1123.64     12.96 o
   6   2   4      597.70      526.48     10.01 o
   7   2   4       26.77       21.65      3.39 o
   8   2   4        2.38        0.15      3.98 o
   9   2   4       49.16       52.28      4.86 o
  10   2   4       15.83       19.73      4.42 o
  -8   3   4       73.11       67.89      5.30 o
  -7   3   4        1.99        4.71      4.27 o
  -6   3   4       87.19       95.72      6.92 o
  -5   3   4       20.27       19.29      3.24 o
  -4   3   4     2607.15     2812.35     21.94 o
  -3   3   4     1729.50     1968.36     16.79 o
  -2   3   4      221.21      199.25      5.45 o
  -1   3   4        2.07        0.59      2.50 o
   0   3   4     2334.89     2459.79     14.87 o
   1   3   4      621.50      664.02      7.66 o
   2   3   4       25.69       25.33      2.21 o
   3   3   4     1371.19     1446.60     12.22 o
   4   3   4      345.58      337.98      6.92 o
   5   3   4       77.70       89.69      5.30 o
   6   3   4      454.87      450.05      9.28 o
   7   3   4       95.97       90.72      6.33 o
   8   3   4        7.91       10.75      3.39 o
   9   3   4      184.19      169.50      8.10 o
  10   3   4       10.47       14.43      4.12 o
  -7   4   4       19.16       17.08      4.27 o
  -6   4   4        0.11        0.15      4.12 o
  -5   4   4      851.99      858.71     14.28 o
  -4   4   4      176.77      193.66      6.92 o
  -3   4   4       78.59       74.52      5.45 o
  -2   4   4        6.26        0.15      2.95 o
  -1   4   4     1599.25     1770.00     14.87 o
   0   4   4        3.14        3.83      2.65 o
   1   4   4        6.69        5.74      2.06 o
   2   4   4     2021.92     1989.87     14.58 o
   3   4   4      605.17      585.38      8.39 o
   4   4   4     4528.66     4372.05     24.00 o
   5   4   4      407.22      386.57      8.10 o
   6   4   4      496.69      467.13      9.57 o
   7   4   4       54.72       49.92      4.12 o
   8   4   4      420.35      393.79     10.60 o
   9   4   4       97.36      101.47      7.36 o
  10   4   4        0.31        3.24      4.71 o
  -6   5   4      143.35      162.73      9.57 o
  -5   5   4       34.21       24.59      3.83 o
  -4   5   4       37.87       43.59      3.98 o
  -3   5   4       13.53       17.23      3.09 o
  -2   5   4      121.57      123.26      5.45 o
  -1   5   4      369.63      392.76      8.10 o
   0   5   4      136.78      145.35      5.15 o
   1   5   4      169.58      199.40      5.74 o
   2   5   4       55.14       58.76      3.98 o
   3   5   4     1320.00     1344.54     13.40 o
   4   5   4      413.54      366.84      7.95 o
   5   5   4     1865.74     1744.52     16.94 o
   6   5   4      143.12      122.53      5.89 o
   7   5   4      191.74      184.67      7.22 o
   8   5   4       50.08       41.97      4.27 o
   9   5   4        8.08       13.55      3.83 o
  10   5   4       15.95        2.36      5.01 o
  -6   6   4        0.58        3.83      4.71 o
  -5   6   4       75.28       72.31      5.74 o
  -4   6   4        2.13        0.59      3.98 o
  -3   6   4      141.30      129.01      6.48 o
  -2   6   4        3.63        7.22      2.80 o
  -1   6   4      306.95      297.18      7.95 o
   0   6   4      847.49      942.65     12.66 o
   1   6   4       24.54       36.67      3.09 o
   2   6   4     1009.95     1035.14     12.66 o
   3   6   4      596.69      607.77     10.01 o
   4   6   4      465.33      487.45      9.43 o
   5   6   4        4.70        3.98      3.53 o
   6   6   4        1.53        2.21      3.53 o
   7   6   4        2.77        5.74      3.09 o
   8   6   4        0.16        2.21      3.98 o
   9   6   4       33.91       35.64      4.42 o
  10   6   4        3.23       13.70      3.98 o
  -5   7   4       42.27       43.00      4.71 o
  -4   7   4      111.37      119.14      7.95 o
  -3   7   4      428.73      407.34     11.04 o
  -2   7   4      165.50      178.93      7.66 o
  -1   7   4      297.12      300.87      8.84 o
   0   7   4       28.74       31.81      3.53 o
   1   7   4      181.91      203.67      6.77 o
   2   7   4     1868.29     1866.16     18.41 o
   3   7   4      176.77      178.78      6.48 o
   4   7   4       20.52       22.83      3.09 o
   5   7   4      414.50      409.99      9.72 o
   6   7   4        4.30        3.83      3.98 o
   7   7   4       49.05       42.41      4.12 o
   8   7   4       42.79       36.82      4.27 o
   9   7   4       15.27       14.43      3.98 o
  -4   8   4       62.38       58.76      5.30 o
  -3   8   4        9.73       19.73      3.98 o
  -2   8   4        6.23       11.04      3.39 o
  -1   8   4      303.44      306.02      9.57 o
   0   8   4       12.91        4.12      4.12 o
   1   8   4      442.82      459.47     10.46 o
   2   8   4       77.54       91.16      6.33 o
   3   8   4       26.40       29.31      3.53 o
   4   8   4       30.43       34.75      3.68 o
   5   8   4      317.15      327.23      9.28 o
   6   8   4       88.68       94.55      7.07 o
   7   8   4      133.35      118.99      8.10 o
   8   8   4        1.04        0.59      4.12 o
   9   8   4       31.82       25.33      4.57 o
  -2   9   4        2.78        0.15      4.57 o
  -1   9   4      171.93      164.05      8.25 o
   0   9   4      212.74      226.94      8.69 o
   1   9   4      479.75      490.69     11.78 o
   2   9   4      194.13      204.41      8.10 o
   3   9   4        0.71        0.15      3.98 o
   4   9   4      306.60      294.24      9.43 o
   5   9   4      141.55      148.15      7.51 o
   6   9   4       28.14       30.04      4.12 o
   7   9   4        0.59        8.10      3.68 o
   8   9   4       72.26       69.66      5.30 o
  -1  10   4      129.00      115.46      8.98 o
   0  10   4      115.38       92.78      6.63 o
   1  10   4      177.27      168.33      8.25 o
   2  10   4       91.46       89.54      6.92 o
   3  10   4      217.87      207.06      8.98 o
   4  10   4       42.78       40.06      4.42 o
   5  10   4        7.87        1.91      4.42 o
   6  10   4        0.98        6.63      4.57 o
   7  10   4        4.63        1.03      5.01 o
   8  10   4       36.26       30.34      4.86 o
   1  11   4        8.46       16.79      3.98 o
   2  11   4        0.88        6.19      3.98 o
   3  11   4        0.82        9.28      4.86 o
   4  11   4      144.97      144.47      9.43 o
   5  11   4        7.07        4.27      4.86 o
   6  11   4        6.58        0.15      5.30 o
  -5 -11   5        0.77       11.19      3.83 o
  -4 -11   5       75.95       74.52      6.19 o
  -3 -11   5        5.03        9.43      3.83 o
  -7 -10   5       46.28       50.37      4.86 o
  -6 -10   5        5.75       13.99      3.98 o
  -5 -10   5      173.97      188.65      8.69 o
  -4 -10   5       50.32       46.09      4.57 o
  -3 -10   5        0.67        5.01      3.68 o
  -2 -10   5        9.59        9.28      4.71 o
  -1 -10   5        3.09        0.15      4.57 o
   0 -10   5      195.75      225.32      9.72 o
  -8  -9   5        8.67        4.71      4.86 o
  -7  -9   5        3.40        6.33      4.57 o
  -6  -9   5       10.08       18.70      3.83 o
  -5  -9   5      273.43      275.98      9.57 o
  -4  -9   5        4.80        6.19      4.12 o
  -3  -9   5       20.21       21.65      3.83 o
  -2  -9   5      238.07      215.75      8.39 o
  -1  -9   5      458.07      380.68     11.19 o
   0  -9   5       19.71       17.82      3.68 o
   1  -9   5      369.56      221.93      9.13 o
  -9  -8   5        1.30        8.39      3.68 o
  -8  -8   5        6.32       11.93      3.68 o
  -7  -8   5        2.57        0.15      4.27 o
  -6  -8   5      298.16      303.96      9.43 o
  -5  -8   5       74.97       75.84      5.15 o
  -4  -8   5       12.13        7.81      3.83 o
  -3  -8   5      351.19      358.15      9.57 o
  -2  -8   5      304.65      367.87      9.72 o
  -1  -8   5       37.37       51.40      4.12 o
   0  -8   5        1.08        0.15      3.98 o
   1  -8   5        0.64        0.15      3.83 o
   2  -8   5        5.09        6.48      4.42 o
   3  -8   5       39.97       23.86      4.42 o
  -9  -7   5       40.20       39.61      4.57 o
  -8  -7   5        5.27        6.77      3.39 o
  -7  -7   5      145.18      150.36      7.07 o
  -6  -7   5        2.40        0.15      3.68 o
  -5  -7   5       50.11       46.24      3.83 o
  -4  -7   5       11.26       14.14      3.09 o
  -3  -7   5        2.17        0.15      3.39 o
  -2  -7   5      121.70      114.72      6.77 o
  -1  -7   5       33.41       30.48      3.39 o
   0  -7   5        4.40        0.15      3.68 o
   1  -7   5      168.89      124.59      6.33 o
   2  -7   5      203.74      150.65      7.22 o
   3  -7   5       16.54       19.59      3.83 o
   4  -7   5       58.73       76.28      5.60 o
  -9  -6   5      140.35      149.92      8.98 o
  -8  -6   5        7.98       14.58      3.39 o
  -7  -6   5       43.74       38.14      3.83 o
  -6  -6   5      652.70      590.10     11.49 o
  -5  -6   5      460.30      468.01     10.01 o
  -4  -6   5      489.15      456.23      9.43 o
  -3  -6   5      342.31      319.57      7.95 o
  -2  -6   5        6.67        6.04      3.39 o
  -1  -6   5     2277.80     2578.34     20.91 o
   0  -6   5      675.89      768.14     11.93 o
   1  -6   5     1840.89     2113.86     20.18 o
   2  -6   5       81.78       96.31      6.63 o
   3  -6   5      214.90      143.73      6.92 o
   4  -6   5       14.09       14.73      3.53 o
   5  -6   5      142.60      197.34      8.84 o
  -9  -5   5       64.66       61.70      5.01 o
  -8  -5   5        0.95        5.60      3.98 o
  -7  -5   5       62.03       65.98      4.71 o
  -6  -5   5     1326.87     1306.11     16.05 o
  -5  -5   5       55.07       50.07      3.68 o
  -4  -5   5      677.42      654.16     10.46 o
  -3  -5   5        2.63        3.24      3.09 o
  -2  -5   5     1311.05     1179.75     13.11 o
  -1  -5   5        3.95        4.12      3.39 o
   0  -5   5     2918.55     2091.48     17.97 o
   1  -5   5      113.81       63.47      4.71 o
   2  -5   5        8.90        0.15      3.24 o
   3  -5   5        1.16        2.36      3.68 o
   4  -5   5       26.82       38.88      3.98 o
   5  -5   5        8.69       15.02      3.53 o
   6  -5   5        3.16        0.15      4.57 o
 -10  -4   5        9.29       15.46      4.12 o
  -9  -4   5      182.21      191.45      8.69 o
  -8  -4   5      340.37      348.73      9.87 o
  -7  -4   5      269.21      272.74      8.54 o
  -6  -4   5       30.29       21.80      3.24 o
  -5  -4   5     1090.74     1099.79     13.40 o
  -4  -4   5        8.92        2.06      2.95 o
  -3  -4   5        3.78        0.15      2.80 o
  -2  -4   5      530.00      544.15      8.39 o
  -1  -4   5     2607.57     2839.30     18.41 o
   0  -4   5     1821.31     2020.79     16.05 o
   1  -4   5      109.61      122.08      4.86 o
   2  -4   5      128.51      177.16      6.04 o
   5  -4   5        3.76        4.57      3.24 o
   6  -4   5        0.44        0.15      4.42 o
   7  -4   5        1.96        0.15      4.42 o
  -9  -3   5        6.84        0.74      4.57 o
  -8  -3   5        3.00        0.15      4.12 o
  -7  -3   5       97.02      106.03      6.63 o
  -6  -3   5      623.55      630.30     11.04 o
  -5  -3   5      125.23      144.03      5.60 o
  -4  -3   5       47.39       49.33      3.39 o
  -3  -3   5      218.70      267.88      6.04 o
  -2  -3   5      605.07      585.38      7.95 o
  -1  -3   5     3502.16     3466.21     18.85 o
   0  -3   5      850.05      871.38      9.87 o
   1  -3   5     1586.44     1180.78     11.78 o
   2  -3   5       35.36       26.21      2.80 o
   3  -3   5     2174.00     2482.62     19.73 o
   4  -3   5        0.04        0.15      3.39 o
   6  -3   5      205.87      120.32      7.81 o
   7  -3   5       90.64       97.05      6.63 o
  -9  -2   5        1.83        0.15      4.42 o
  -8  -2   5       60.92       48.89      4.42 o
  -7  -2   5      125.53      121.49      6.19 o
  -6  -2   5      791.55      785.08     12.08 o
  -5  -2   5      538.67      598.05      9.87 o
  -4  -2   5     1214.59     1164.29     12.22 o
  -3  -2   5      254.72      259.04      5.74 o
  -2  -2   5     3335.90     3134.72     17.23 o
  -1  -2   5       83.64       96.46      3.68 o
   0  -2   5      988.89      820.86      8.69 o
   1  -2   5        3.84        4.12      2.36 o
   2  -2   5     1892.49     1614.48     13.70 o
   3  -2   5      218.81      208.97      5.89 o
   4  -2   5       43.33       36.52      3.24 o
   5  -2   5      395.58      462.27      9.87 o
   6  -2   5       85.46      112.81      7.07 o
   7  -2   5       40.32       31.37      3.98 o
   8  -2   5       16.32        9.13      5.15 o
  -9  -1   5        1.09        1.18      4.57 o
  -8  -1   5       39.88       44.03      4.12 o
  -7  -1   5      846.06      867.69     14.14 o
  -6  -1   5       22.21       31.52      3.24 o
  -5  -1   5     1205.33     1316.86     14.28 o
  -4  -1   5      458.77      539.14      8.54 o
  -3  -1   5     6770.90     7218.86     27.69 o
  -2  -1   5     1502.00     1641.29     12.08 o
  -1  -1   5     4759.01     4879.09     19.73 o
   0  -1   5     1879.78     1691.21     11.49 o
   1  -1   5      309.41      373.76      5.89 o
   2  -1   5       32.48       27.54      2.36 o
   3  -1   5      831.55      910.70     10.60 o
   4  -1   5        1.82        2.50      3.09 o
   5  -1   5       60.49       44.18      3.68 o
   6  -1   5      144.17      130.63      7.22 o
   7  -1   5      243.56      315.59      9.87 o
   8  -1   5       18.69        0.15      4.71 o
  -9   0   5       18.22       13.99      3.98 o
  -8   0   5      402.48      432.08     11.63 o
  -7   0   5       87.27      106.62      6.92 o
  -6   0   5     1123.55     1205.38     15.46 o
  -5   0   5       11.43        9.72      2.95 o
  -4   0   5     1802.20     1944.95     16.05 o
  -3   0   5     1433.52     1635.98     13.40 o
  -2   0   5      282.40      331.20      5.74 o
  -1   0   5     3226.26     3346.93     16.20 o
   0   0   5       42.80       49.48      3.39 o
   1   0   5      118.82       84.09      3.24 o
   2   0   5     2798.66     2406.78     14.87 o
   3   0   5      777.18      566.24      8.25 o
   4   0   5      133.00      110.89      4.86 o
   5   0   5      781.14      779.92     11.63 o
   6   0   5      165.94      173.04      6.77 o
   7   0   5       97.86       79.82      5.74 o
   8   0   5        2.21        6.19      3.53 o
   9   0   5       65.84       78.93      6.04 o
  -8   1   5        2.23        0.15      4.42 o
  -7   1   5       35.83       38.73      3.98 o
  -6   1   5       49.55       59.79      4.27 o
  -5   1   5        2.86        5.89      3.53 o
  -4   1   5      115.02      143.44      5.45 o
  -3   1   5      452.89      491.28      7.95 o
  -2   1   5       68.74       47.71      3.09 o
  -1   1   5     5556.36     6464.71     23.27 o
   0   1   5     1335.74     1163.70      9.43 o
   1   1   5      856.57      772.12      7.95 o
   2   1   5     7601.21     6734.06     24.74 o
   3   1   5        1.60        2.95      2.65 o
   4   1   5     2696.01     2587.47     18.26 o
   5   1   5      168.11      146.68      5.74 o
   6   1   5       22.13       14.73      3.09 o
   7   1   5       29.81       35.20      3.83 o
   8   1   5       66.58       64.80      5.01 o
   9   1   5      134.41      109.12      7.51 o
  -8   2   5        7.64        7.95      4.71 o
  -7   2   5      195.56      201.61      8.25 o
  -6   2   5      224.75      255.80      8.25 o
  -5   2   5      845.63      835.88     12.81 o
  -4   2   5     5207.89     5547.97     29.75 o
  -3   2   5     1062.73     1149.12     12.52 o
  -2   2   5       18.20       18.56      2.36 o
  -1   2   5      573.83      614.10      7.81 o
   0   2   5     3224.01     3580.79     17.52 o
   1   2   5      322.48      342.98      5.74 o
   2   2   5      418.45      375.38      6.19 o
   3   2   5        7.47       13.99      2.21 o
   4   2   5       21.68       17.08      2.50 o
   5   2   5       95.60       95.58      5.60 o
   6   2   5       26.91       24.74      3.24 o
   7   2   5       10.80        7.36      4.12 o
   8   2   5      102.55      109.57      7.66 o
   9   2   5       48.06       56.26      4.86 o
  -8   3   5      104.11      102.35      6.92 o
  -7   3   5       52.34       45.06      4.57 o
  -6   3   5      123.45      112.81      7.36 o
  -5   3   5     1274.63     1340.13     16.94 o
  -4   3   5      881.14      894.50     12.96 o
  -3   3   5      160.81      184.52      6.19 o
  -2   3   5      506.88      554.61      8.84 o
  -1   3   5      470.47      443.57      7.36 o
   0   3   5      100.08      126.35      4.27 o
   1   3   5      391.02      378.92      6.33 o
   2   3   5       40.41       46.09      2.80 o
   3   3   5      475.12      545.33      8.10 o
   4   3   5      100.54       91.89      4.42 o
   5   3   5      556.49      460.36      8.98 o
   6   3   5      365.02      343.28      8.39 o
   7   3   5      417.00      379.36      9.57 o
   8   3   5        4.29        8.54      3.39 o
   9   3   5        8.08       10.01      3.83 o
  10   3   5       17.96       35.05      4.71 o
  -7   4   5       98.52      106.03      7.66 o
  -6   4   5        9.05        7.22      3.53 o
  -5   4   5       11.65        7.07      3.83 o
  -4   4   5        4.28        0.15      3.53 o
  -3   4   5      879.98      905.10     12.81 o
  -2   4   5      106.43       97.34      5.60 o
  -1   4   5      621.18      700.84      9.87 o
   0   4   5        5.03        2.36      2.80 o
   1   4   5     1522.76     1504.92     13.25 o
   2   4   5      790.13      758.42      9.57 o
   3   4   5       13.34       25.62      2.65 o
   4   4   5        5.42       10.16      2.65 o
   5   4   5      332.57      288.79      7.51 o
   6   4   5      683.59      601.14     11.04 o
   7   4   5       21.81       26.66      3.53 o
   8   4   5       21.41       25.18      3.83 o
   9   4   5        7.38        6.33      3.68 o
  10   4   5        0.19        8.25      5.01 o
  -6   5   5        1.55        0.15      4.57 o
  -5   5   5       16.41       17.97      3.68 o
  -4   5   5       68.34       82.03      5.89 o
  -3   5   5      834.41      859.74     13.40 o
  -2   5   5       49.66       62.15      4.86 o
  -1   5   5       60.42       49.48      3.39 o
   0   5   5      461.08      499.38      8.84 o
   1   5   5     2946.32     3245.31     21.06 o
   2   5   5     1511.27     1547.92     14.58 o
   3   5   5      122.47      113.25      5.01 o
   4   5   5       75.83       81.44      5.45 o
   5   5   5      525.35      491.28      9.72 o
   6   5   5      568.96      543.41     10.75 o
   7   5   5        6.17       11.93      3.24 o
   8   5   5       74.83       72.01      5.15 o
   9   5   5        9.05       13.70      3.98 o
  10   5   5       45.19       48.89      5.15 o
  -5   6   5      427.47      446.22     12.22 o
  -4   6   5      107.87      104.71      6.77 o
  -3   6   5      132.32      158.16      6.92 o
  -2   6   5        2.67        3.39      3.68 o
  -1   6   5       30.78       27.69      3.24 o
   0   6   5      309.23      349.61      8.25 o
   1   6   5     1313.09     1391.82     15.32 o
   2   6   5       23.27       29.45      3.09 o
   3   6   5        6.99        6.77      3.39 o
   4   6   5        0.34        6.92      2.95 o
   5   6   5      730.49      692.59     11.93 o
   6   6   5      983.56      938.24     14.28 o
   7   6   5       83.61       77.61      5.74 o
   8   6   5        3.52        8.39      4.27 o
   9   6   5        3.35        8.98      4.57 o
  -5   7   5       14.18        7.81      5.01 o
  -4   7   5       20.48       17.97      3.98 o
  -3   7   5       29.17       43.00      4.12 o
  -2   7   5       37.48       32.10      3.83 o
  -1   7   5       43.31       39.32      3.68 o
   0   7   5       76.65       68.18      4.71 o
   1   7   5      258.48      261.40      7.81 o
   2   7   5       70.46       68.18      5.60 o
   3   7   5        3.66        0.15      3.53 o
   4   7   5      230.44      238.87      7.51 o
   5   7   5     1161.67     1192.42     15.90 o
   6   7   5      100.03       88.80      5.45 o
   7   7   5       25.49       25.62      3.98 o
   8   7   5        2.96        0.15      4.42 o
   9   7   5        8.81       18.70      3.83 o
  -3   8   5       41.26       54.05      4.71 o
  -2   8   5      108.66      110.45      7.95 o
  -1   8   5        2.19        2.06      3.09 o
   0   8   5      246.53      259.78      8.54 o
   1   8   5       82.10       80.85      5.89 o
   2   8   5       15.16       15.76      3.24 o
   3   8   5        0.54        5.45      3.09 o
   4   8   5      308.21      313.97      9.13 o
   5   8   5      213.90      224.43      8.10 o
   6   8   5        0.73        4.12      3.98 o
   7   8   5        7.65       15.61      3.83 o
   8   8   5        0.37        5.60      4.42 o
   9   8   5        4.41        0.15      4.71 o
  -2   9   5       50.33       42.85      4.71 o
  -1   9   5      370.23      362.28     11.34 o
   0   9   5      309.54      293.06     10.01 o
   1   9   5      200.47      218.40      8.39 o
   2   9   5        0.89        0.15      3.83 o
   3   9   5       95.80       91.89      6.92 o
   4   9   5       55.43       47.42      4.42 o
   5   9   5       10.22        0.15      4.42 o
   6   9   5        7.35        0.15      4.27 o
   7   9   5        3.36        0.15      4.86 o
   8   9   5       15.37       22.09      4.27 o
  -1  10   5        2.46        0.15      4.71 o
   0  10   5       13.80       18.11      4.12 o
   1  10   5       24.57       26.36      4.12 o
   2  10   5       49.16       49.04      4.57 o
   3  10   5       92.50       91.89      6.63 o
   4  10   5        2.93       10.90      3.68 o
   5  10   5       55.12       61.85      5.45 o
   6  10   5       79.06       72.60      5.45 o
   7  10   5       83.37       72.01      6.04 o
   2  11   5      130.91      132.54      9.43 o
   3  11   5       21.83       29.45      4.57 o
   4  11   5       70.01       58.91      5.45 o
   5  11   5      145.19      152.13      9.57 o
   6  11   5      119.45      126.65      9.13 o
  -6 -10   6      155.13      163.47     10.01 o
  -5 -10   6        4.38        3.39      4.71 o
  -4 -10   6       12.17       11.93      3.98 o
  -3 -10   6        5.77        8.84      4.57 o
  -2 -10   6      499.31      596.72     14.14 o
  -1 -10   6        8.98        4.27      4.71 o
   0 -10   6       36.79       41.82      4.71 o
  -8  -9   6       25.99       28.86      4.42 o
  -7  -9   6      523.87      492.31     13.11 o
  -6  -9   6       18.87       18.11      3.98 o
  -5  -9   6      142.88      136.37      8.54 o
  -4  -9   6        0.03        2.80      3.39 o
  -3  -9   6      113.99      124.59      7.95 o
  -2  -9   6       19.82        8.98      4.71 o
  -1  -9   6       26.53       20.76      3.98 o
   0  -9   6       13.70        6.33      4.71 o
   1  -9   6        3.31        0.15      4.71 o
   2  -9   6        1.66        6.33      4.71 o
  -8  -8   6      352.53      324.28     10.90 o
  -7  -8   6       12.29       14.14      3.68 o
  -6  -8   6       70.68       86.74      6.04 o
  -5  -8   6        8.68       11.93      3.39 o
  -4  -8   6      157.25      152.72      7.07 o
  -3  -8   6        2.64        0.44      3.83 o
  -2  -8   6       34.09       37.55      3.98 o
  -1  -8   6       50.79       66.27      5.01 o
   0  -8   6        1.72        4.42      3.83 o
   1  -8   6      128.27      161.11      7.95 o
   2  -8   6        3.82        6.77      4.57 o
   3  -8   6      170.21      124.44      9.28 o
  -9  -7   6      270.99      274.65     10.31 o
  -8  -7   6       19.19       23.86      4.12 o
  -7  -7   6       21.59       16.05      3.68 o
  -6  -7   6       54.38       55.67      4.27 o
  -5  -7   6       24.09       25.33      3.53 o
  -4  -7   6       43.48       44.18      3.68 o
  -3  -7   6        6.39       11.49      3.24 o
  -2  -7   6      226.79      198.52      7.22 o
  -1  -7   6       15.85       16.20      3.09 o
   0  -7   6      741.94      500.56     11.19 o
   1  -7   6       26.32       17.23      3.39 o
   2  -7   6      170.39      111.92      7.81 o
   3  -7   6       15.28        4.42      4.86 o
   4  -7   6      145.06      159.93      8.10 o
  -9  -6   6      161.13      137.84      9.43 o
  -8  -6   6      204.17      203.82      8.39 o
  -7  -6   6        1.57        0.15      3.53 o
  -6  -6   6        0.00        0.74      3.68 o
  -5  -6   6       70.97       79.97      5.89 o
  -4  -6   6       58.45       54.49      4.12 o
  -3  -6   6      657.73      605.56     10.75 o
  -2  -6   6       10.58       12.66      2.95 o
  -1  -6   6     1310.87     1471.49     16.49 o
   0  -6   6      596.77      693.48     11.93 o
   1  -6   6        1.35        6.04      2.95 o
   2  -6   6      117.90      135.78      6.63 o
   3  -6   6       64.01       44.92      4.12 o
   4  -6   6      107.78       72.60      5.30 o
   5  -6   6       15.84       12.66      3.98 o
  -9  -5   6      187.77      169.50      8.69 o
  -8  -5   6      480.03      465.80     11.93 o
  -7  -5   6       35.20       32.25      3.83 o
  -6  -5   6      183.13      175.98      6.92 o
  -5  -5   6      558.42      569.63     10.60 o
  -4  -5   6      402.34      403.22      8.84 o
  -3  -5   6      344.13      342.98      7.95 o
  -2  -5   6      399.04      351.82      7.95 o
  -1  -5   6      299.03      259.34      6.92 o
   0  -5   6      740.83      643.70     10.60 o
   1  -5   6       12.58        6.19      3.53 o
   2  -5   6       63.13       35.64      3.39 o
   3  -5   6      501.41      611.60     11.93 o
   4  -5   6       38.32       41.82      4.12 o
   5  -5   6        1.10        4.86      4.12 o
   6  -5   6        6.11        3.09      4.86 o
  -9  -4   6      177.15      179.96      8.54 o
  -8  -4   6        7.77        9.13      3.39 o
  -7  -4   6      466.46      482.15     11.04 o
  -6  -4   6       44.06       41.82      3.68 o
  -5  -4   6       70.36       61.70      4.42 o
  -4  -4   6      551.61      518.23      9.28 o
  -3  -4   6      311.18      297.04      6.92 o
  -2  -4   6      909.04      833.38     10.75 o
  -1  -4   6      155.33      181.43      5.60 o
   0  -4   6      782.07      766.82     10.60 o
   1  -4   6      102.44       96.90      5.01 o
   2  -4   6     3654.32     4257.18     26.80 o
   3  -4   6      106.63       81.14      5.89 o
   5  -4   6       15.82       28.13      3.68 o
   6  -4   6       18.85       22.09      4.12 o
   7  -4   6        2.48        7.66      5.01 o
  -9  -3   6        3.56        5.30      3.68 o
  -8  -3   6       70.21       70.39      5.01 o
  -7  -3   6      109.20      113.69      7.07 o
  -6  -3   6       92.49      109.57      5.45 o
  -5  -3   6      305.62      308.23      7.66 o
  -4  -3   6      269.15      283.93      6.92 o
  -3  -3   6     2202.91     2071.16     16.20 o
  -2  -3   6      821.03      770.35      9.72 o
  -1  -3   6     1688.78     1559.26     13.40 o
   0  -3   6     1688.84     1695.19     14.14 o
   1  -3   6     1577.65     1329.96     13.25 o
   2  -3   6       35.83       29.45      2.95 o
   3  -3   6      221.29      269.50      7.36 o
   4  -3   6      171.21      201.90      6.92 o
   5  -3   6       13.46       12.66      3.24 o
   6  -3   6       95.13       57.43      4.57 o
   7  -3   6       21.16       31.37      4.27 o
  -9  -2   6       10.25        0.15      4.71 o
  -8  -2   6       74.67       73.49      5.60 o
  -7  -2   6     1028.59     1031.60     15.46 o
  -6  -2   6      154.27      139.61      6.19 o
  -5  -2   6       48.43       53.90      3.68 o
  -4  -2   6     2126.46     2091.48     16.94 o
  -3  -2   6      464.09      409.99      7.36 o
  -2  -2   6      376.45      335.77      6.33 o
  -1  -2   6     1987.95     1948.93     14.14 o
   0  -2   6      103.31      118.11      4.27 o
   1  -2   6      437.47      371.55      6.77 o
   2  -2   6        0.14        4.86      2.21 o
   3  -2   6       80.12       59.35      3.98 o
   4  -2   6       50.26       40.06      3.53 o
   5  -2   6      232.37      274.06      8.10 o
   6  -2   6       73.05      103.23      7.22 o
   7  -2   6        8.57        6.63      3.68 o
   8  -2   6        1.21        0.15      4.86 o
  -9  -1   6      201.43      196.45      9.13 o
  -8  -1   6      269.54      291.74      9.57 o
  -7  -1   6       77.54       76.73      5.60 o
  -6  -1   6       25.73       22.38      3.24 o
  -5  -1   6      220.01      229.44      6.92 o
  -4  -1   6     1085.78     1046.33     12.22 o
  -3  -1   6        0.87        2.65      2.50 o
  -2  -1   6      357.11      368.46      6.48 o
  -1  -1   6       23.92       27.10      2.21 o
   0  -1   6      894.62      865.93      8.98 o
   1  -1   6     1778.94     1616.99     12.66 o
   2  -1   6      208.43      174.07      5.15 o
   3  -1   6      137.66      118.70      4.86 o
   4  -1   6      108.62      110.45      5.15 o
   5  -1   6        1.78        6.04      2.95 o
   6  -1   6        6.20        4.42      3.68 o
   7  -1   6      241.39      285.26      9.43 o
   8  -1   6       69.96       62.29      5.15 o
  -9   0   6       49.26       49.33      4.86 o
  -8   0   6      102.17      105.15      6.77 o
  -7   0   6        1.32        0.15      3.68 o
  -6   0   6       60.08       47.57      3.83 o
  -5   0   6      703.21      649.59     10.90 o
  -4   0   6      276.46      310.29      7.22 o
  -3   0   6     1778.30     1939.94     15.32 o
  -2   0   6       32.81       32.10      2.50 o
  -1   0   6     3652.30     3765.02     18.85 o
   0   0   6     3343.63     3187.00     16.79 o
   1   0   6     4600.32     4310.93     20.03 o
   2   0   6      126.29       89.10      3.83 o
   3   0   6     1983.45     1897.23     15.32 o
   4   0   6      134.97       96.90      5.01 o
   5   0   6       17.95       21.06      3.09 o
   6   0   6       31.11       32.10      3.39 o
   7   0   6      114.20       93.66      5.89 o
   8   0   6        6.95       13.55      3.83 o
   9   0   6       36.93       46.09      4.86 o
  -8   1   6        2.66        7.07      3.53 o
  -7   1   6       22.99       21.35      3.83 o
  -6   1   6      169.89      170.39      6.92 o
  -5   1   6      949.56      995.96     13.70 o
  -4   1   6     2472.60     2562.73     19.88 o
  -3   1   6      608.60      672.27      9.72 o
  -2   1   6     2088.08     2201.63     15.61 o
  -1   1   6     3867.02     4159.84     20.18 o
   0   1   6       13.70       25.77      2.21 o
   1   1   6      808.66      687.73      8.10 o
   2   1   6     2975.99     2602.94     16.20 o
   3   1   6       12.08       17.38      2.50 o
   4   1   6       27.88       27.54      2.95 o
   5   1   6      191.70      172.45      6.04 o
   6   1   6      209.28      185.85      6.77 o
   7   1   6      217.98      250.21      8.39 o
   8   1   6       62.89       52.43      4.71 o
   9   1   6        0.45        0.15      4.57 o
  -8   2   6       69.14       70.10      5.60 o
  -7   2   6       39.87       33.87      4.12 o
  -6   2   6      117.46      133.87      6.77 o
  -5   2   6      325.43      333.85      8.54 o
  -4   2   6      710.07      701.87     11.19 o
  -3   2   6      840.46      906.87     11.63 o
  -2   2   6     3686.46     4139.22     22.53 o
  -1   2   6     2177.30     2231.09     15.61 o
   0   2   6      139.11      177.60      4.86 o
   1   2   6      282.54      305.43      5.89 o
   2   2   6       51.74       50.37      3.83 o
   3   2   6      722.52      680.22      9.28 o
   4   2   6      132.02      167.59      5.60 o
   5   2   6      356.11      321.19      7.81 o
   6   2   6       72.16       73.93      5.30 o
   7   2   6      265.42      222.81      8.10 o
   8   2   6       16.43       18.41      3.68 o
   9   2   6        0.15        0.15      4.57 o
  -7   3   6      250.93      251.24      9.43 o
  -6   3   6        0.22        3.83      4.27 o
  -5   3   6       39.93       40.50      3.83 o
  -4   3   6       39.90       37.41      3.53 o
  -3   3   6      103.21      123.85      5.45 o
  -2   3   6     1369.34     1476.64     14.58 o
  -1   3   6        6.62        1.91      2.80 o
   0   3   6      145.85      198.52      5.30 o
   1   3   6      671.46      687.00      8.84 o
   2   3   6     1809.38     1713.15     13.99 o
   3   3   6      710.26      669.77      9.43 o
   4   3   6      265.00      220.75      6.33 o
   5   3   6      418.68      355.94      8.25 o
   6   3   6      172.80      161.40      6.48 o
   7   3   6       20.68       18.11      3.24 o
   8   3   6        0.43        2.95      3.98 o
   9   3   6       28.48       26.07      4.57 o
  -7   4   6       39.34       51.25      5.01 o
  -6   4   6       30.71       32.84      4.27 o
  -5   4   6       56.54       70.84      4.86 o
  -4   4   6       91.31       93.81      6.48 o
  -3   4   6      551.85      595.69     10.90 o
  -2   4   6      432.93      464.33      8.98 o
  -1   4   6      260.36      268.76      6.77 o
   0   4   6     1269.76     1313.18     13.25 o
   1   4   6     2026.15     1965.27     15.90 o
   2   4   6      616.64      612.33      9.13 o
   3   4   6      121.01      119.14      4.86 o
   4   4   6       63.78       64.80      5.01 o
   5   4   6        8.92        0.15      3.39 o
   6   4   6       68.19       56.70      4.27 o
   7   4   6        0.76        0.15      3.98 o
   8   4   6        9.70        5.89      3.98 o
   9   4   6       35.49       34.31      4.57 o
  -6   5   6      265.92      246.97      9.87 o
  -5   5   6       33.30       29.31      4.12 o
  -4   5   6      759.26      732.50     13.84 o
  -3   5   6       66.23       76.28      5.15 o
  -2   5   6      308.82      305.14      8.25 o
  -1   5   6       50.64       60.38      4.27 o
   0   5   6        8.65        2.06      3.24 o
   1   5   6        1.46        3.83      2.50 o
   2   5   6      165.64      202.93      6.19 o
   3   5   6        6.30        8.69      2.65 o
   4   5   6        2.54        5.30      2.80 o
   5   5   6      290.89      285.55      7.81 o
   6   5   6        0.56        0.15      3.53 o
   7   5   6      133.95      148.15      6.92 o
   8   5   6       21.73       22.53      3.83 o
   9   5   6       34.06       34.46      4.57 o
  -5   6   6       88.73       78.05      5.74 o
  -4   6   6      226.73      222.67      8.69 o
  -3   6   6      114.09      117.37      7.36 o
  -2   6   6       20.22       27.24      3.39 o
  -1   6   6      241.06      238.57      7.51 o
   0   6   6      222.93      216.63      7.07 o
   1   6   6        4.86        3.98      3.39 o
   2   6   6      169.96      178.34      6.33 o
   3   6   6      167.69      171.27      6.48 o
   4   6   6     1622.77     1624.06     17.38 o
   5   6   6       61.18       56.70      4.27 o
   6   6   6      580.78      557.26     11.63 o
   7   6   6       56.23       44.92      4.27 o
   8   6   6       47.22       40.65      4.27 o
   9   6   6        3.08       14.73      3.83 o
  -4   7   6       72.68       65.53      5.01 o
  -3   7   6        5.31        0.15      3.98 o
  -2   7   6       12.23       12.52      3.39 o
  -1   7   6      290.79      302.34      8.98 o
   0   7   6       60.33       56.26      4.27 o
   1   7   6       76.96       76.28      5.15 o
   2   7   6      550.12      570.51     11.04 o
   3   7   6      598.39      621.02     11.49 o
   4   7   6       27.29       31.81      3.53 o
   5   7   6      113.86      108.54      7.22 o
   6   7   6      146.30      144.17      6.92 o
   7   7   6      241.91      252.12      8.84 o
   8   7   6        3.34        5.15      4.57 o
   9   7   6       11.20        0.15      5.15 o
  -3   8   6        3.02        0.15      4.71 o
  -2   8   6      352.97      350.20     10.75 o
  -1   8   6        9.12       12.81      3.53 o
   0   8   6        7.57        8.10      3.24 o
   1   8   6       18.30       26.66      3.68 o
   2   8   6      493.50      511.90     11.34 o
   3   8   6       67.38       67.74      4.71 o
   4   8   6        0.60        1.18      3.98 o
   5   8   6        3.05        0.15      3.83 o
   6   8   6        3.73        9.87      3.39 o
   7   8   6      301.28      284.37     10.01 o
   8   8   6        7.54        7.07      5.30 o
   9   8   6        0.80        2.06      4.86 o
  -2   9   6        1.86        5.60      3.83 o
  -1   9   6        1.24        2.65      4.27 o
   0   9   6       44.50       37.26      4.27 o
   1   9   6       12.61        7.81      4.57 o
   2   9   6       74.93       79.82      6.04 o
   3   9   6        0.99        0.15      4.12 o
   4   9   6      137.22      135.78      8.25 o
   5   9   6       14.48       16.05      3.83 o
   6   9   6      240.35      240.19      9.28 o
   7   9   6       40.82       39.47      4.86 o
   8   9   6        2.51        5.30      5.15 o
   0  10   6       14.63       17.38      4.27 o
   1  10   6       23.83       30.93      4.57 o
   2  10   6        2.38        8.39      3.68 o
   3  10   6      225.05      234.89      9.57 o
   4  10   6        3.74        0.29      4.42 o
   5  10   6      116.20      123.41      8.84 o
   6  10   6        0.26        0.15      4.57 o
   7  10   6        2.41        0.15      5.15 o
   3  11   6        4.17        0.15      4.86 o
   4  11   6       96.59       83.79      6.19 o
   5  11   6       11.60       10.75      4.42 o
  -6 -10   7       79.03       78.64      6.19 o
  -5 -10   7        7.25        0.15      5.01 o
  -4 -10   7      162.10      133.28      8.98 o
  -3 -10   7       39.75       40.20      4.71 o
  -2 -10   7        1.09        5.30      3.83 o
  -1 -10   7      105.40      119.29      8.69 o
  -7  -9   7      210.89      214.42      9.28 o
  -6  -9   7       21.37       16.64      4.12 o
  -5  -9   7      165.63      165.53      8.10 o
  -4  -9   7      266.42      307.05     10.01 o
  -3  -9   7       12.39        8.54      4.57 o
  -2  -9   7        4.24        1.33      4.42 o
  -1  -9   7        1.06       11.78      3.68 o
   0  -9   7       84.38       61.26      5.01 o
   1  -9   7       29.17       29.45      4.42 o
  -8  -8   7       20.37        9.87      5.30 o
  -7  -8   7       51.36       30.63      4.42 o
  -6  -8   7       33.20       34.61      4.27 o
  -5  -8   7      423.01      425.89     11.04 o
  -4  -8   7      144.56      149.77      7.07 o
  -3  -8   7      204.05      190.27      7.81 o
  -2  -8   7      108.34      100.44      7.07 o
  -1  -8   7      459.66      522.80     12.22 o
   0  -8   7       77.22       73.93      5.15 o
   1  -8   7       19.33       31.22      4.27 o
   2  -8   7        3.05        2.95      4.57 o
   3  -8   7      171.50      142.55      9.72 o
  -8  -7   7       95.74      101.32      7.36 o
  -7  -7   7       57.97       60.97      4.86 o
  -6  -7   7      326.58      310.73      9.72 o
  -5  -7   7       78.36       86.59      6.04 o
  -4  -7   7      180.37      175.98      7.22 o
  -3  -7   7      344.59      335.77      9.28 o
  -2  -7   7     1037.38      970.78     14.87 o
  -1  -7   7       86.35       87.18      6.19 o
   0  -7   7      101.61       85.27      6.33 o
   1  -7   7      130.19       68.18      5.01 o
   2  -7   7       43.87       22.68      3.83 o
   3  -7   7      282.45      381.42     11.63 o
   4  -7   7       35.52       48.60      5.15 o
  -9  -6   7        4.41        0.88      4.42 o
  -8  -6   7      141.47      149.77      7.66 o
  -7  -6   7      553.95      552.10     12.52 o
  -6  -6   7       23.76       23.56      3.53 o
  -5  -6   7       13.00       13.40      3.24 o
  -4  -6   7      134.64      124.00      6.19 o
  -3  -6   7        2.13        6.63      3.53 o
  -2  -6   7      336.55      301.31      8.10 o
  -1  -6   7       25.87       27.10      3.39 o
   0  -6   7       75.94       67.60      4.42 o
   1  -6   7       48.08       57.29      4.57 o
   2  -6   7       73.50      112.66      7.22 o
   3  -6   7      106.72       64.36      5.01 o
   4  -6   7       21.62       21.06      3.98 o
   5  -6   7        0.12        0.15      4.42 o
  -9  -5   7        4.26        2.95      4.86 o
  -8  -5   7      330.40      350.79     10.60 o
  -7  -5   7       62.12       69.07      5.01 o
  -6  -5   7       21.17       21.65      3.24 o
  -5  -5   7       45.07       56.55      4.42 o
  -4  -5   7        3.68        5.15      3.53 o
  -3  -5   7       22.89       25.62      3.09 o
  -2  -5   7      438.51      441.06      9.13 o
  -1  -5   7       29.13       30.48      3.24 o
   0  -5   7      292.40      216.48      6.92 o
   1  -5   7      766.83      623.53     11.19 o
   2  -5   7      393.60      308.52      8.84 o
   3  -5   7      152.63      191.15      7.51 o
   4  -5   7        2.68        2.06      3.98 o
   6  -5   7       27.64       32.99      4.57 o
  -9  -4   7       28.30       30.04      4.42 o
  -8  -4   7       49.89       45.95      4.42 o
  -7  -4   7      112.79      108.39      7.36 o
  -5  -4   7        6.06        5.60      3.53 o
  -4  -4   7     2244.82     2125.20     19.00 o
  -3  -4   7     1696.97     1627.74     15.90 o
  -2  -4   7     1208.55     1151.18     13.11 o
  -1  -4   7      362.81      324.72      7.36 o
   0  -4   7     1057.92     1066.95     12.96 o
   1  -4   7     2543.46     2391.02     19.88 o
   2  -4   7      374.62      389.96      8.98 o
   3  -4   7        1.63        3.83      3.68 o
   4  -4   7      106.57       78.93      5.45 o
   5  -4   7      179.17      226.64      8.69 o
   6  -4   7       43.10       48.89      4.71 o
  -9  -3   7       23.64       24.30      4.42 o
  -8  -3   7      430.11      427.37     11.49 o
  -7  -3   7      159.83      151.10      7.07 o
  -6  -3   7        1.71        0.15      3.53 o
  -5  -3   7      439.15      422.07      9.28 o
  -4  -3   7     3326.83     3354.44     22.97 o
  -3  -3   7      442.32      437.23      8.25 o
  -2  -3   7       94.04       79.67      5.01 o
  -1  -3   7      305.44      293.35      6.63 o
   0  -3   7      910.03      766.23     10.31 o
   1  -3   7      145.21      133.13      5.30 o
   2  -3   7       92.73       85.86      5.45 o
   3  -3   7        7.01        7.95      2.95 o
   4  -3   7      113.07      134.31      6.33 o
   5  -3   7      251.21      210.59      8.10 o
   6  -3   7        1.00        6.48      3.39 o
   7  -3   7        0.10        8.54      3.98 o
  -9  -2   7      208.58      205.44      9.28 o
  -8  -2   7       88.32       80.41      5.89 o
  -7  -2   7       38.35       46.98      4.12 o
  -6  -2   7       19.65       19.88      3.09 o
  -5  -2   7      438.24      455.35      9.28 o
  -4  -2   7      264.61      280.25      7.07 o
  -3  -2   7      110.09      115.75      4.86 o
  -2  -2   7        8.18        7.66      2.36 o
  -1  -2   7       74.27      104.26      4.27 o
   0  -2   7      499.98      457.12      7.66 o
   1  -2   7     1325.03     1245.14     12.66 o
   2  -2   7     1422.02     1359.42     14.14 o
   3  -2   7      539.96      533.25      9.72 o
   4  -2   7      324.28      271.85      7.81 o
   5  -2   7       69.46       63.32      4.42 o
   6  -2   7      134.96      160.08      7.36 o
   7  -2   7      151.87      124.88      8.54 o
   8  -2   7        0.95        0.15      4.71 o
  -9  -1   7       98.88       92.78      6.04 o
  -8  -1   7       12.22        5.15      4.71 o
  -7  -1   7      187.57      182.61      7.51 o
  -6  -1   7      129.42      130.33      6.19 o
  -5  -1   7      271.50      278.48      7.66 o
  -4  -1   7      229.46      233.56      6.48 o
  -3  -1   7      452.47      419.42      7.95 o
  -2  -1   7      656.01      646.94      8.98 o
  -1  -1   7     1091.67      984.48     10.46 o
   0  -1   7     1315.98     1270.91     11.93 o
   1  -1   7     6947.28     6073.13     26.95 o
   2  -1   7     2244.40     2110.92     16.49 o
   3  -1   7      744.60      603.50      9.87 o
   4  -1   7        2.72        6.48      3.39 o
   5  -1   7      156.18      136.07      6.19 o
   6  -1   7        3.69        7.66      3.24 o
   7  -1   7       43.43       56.26      4.57 o
   8  -1   7        0.75        8.39      4.71 o
  -8   0   7       49.88       44.92      4.57 o
  -7   0   7        1.79        1.62      3.83 o
  -6   0   7      537.62      553.43     11.34 o
  -5   0   7       43.87       41.23      3.39 o
  -4   0   7      609.42      594.07     10.01 o
  -3   0   7       52.37       51.40      3.98 o
  -2   0   7     2219.48     2166.44     16.20 o
  -1   0   7       49.70       53.75      3.39 o
   0   0   7      877.54      775.21      9.28 o
   1   0   7     1297.39     1103.17     11.04 o
   2   0   7        3.26        3.24      2.65 o
   3   0   7       68.62       68.04      4.86 o
   4   0   7       96.24       71.42      5.15 o
   5   0   7       39.65       45.21      3.68 o
   6   0   7       51.65       56.84      4.27 o
   7   0   7       12.52       21.80      3.68 o
   8   0   7        0.37        2.50      4.42 o
  -8   1   7       15.62        2.80      4.86 o
  -7   1   7      509.61      484.65     11.93 o
  -6   1   7       10.31        5.15      3.83 o
  -5   1   7      513.39      549.01     10.75 o
  -4   1   7      747.74      774.03     11.78 o
  -3   1   7     1261.40     1298.74     13.84 o
  -2   1   7     1820.11     2085.00     16.05 o
  -1   1   7     2685.05     2896.73     17.97 o
   0   1   7        4.62        0.59      2.50 o
   1   1   7      660.40      635.16      8.54 o
   2   1   7     3844.96     3283.75     19.88 o
   3   1   7      777.82      739.43     10.16 o
   4   1   7      309.02      278.04      7.22 o
   5   1   7        4.43        5.74      3.53 o
   6   1   7        0.92        6.48      2.95 o
   7   1   7       14.03       16.05      3.39 o
   8   1   7        4.98        4.12      3.53 o
   9   1   7       11.92        3.83      5.15 o
  -8   2   7       20.08       17.82      4.12 o
  -7   2   7        5.16        9.43      3.53 o
  -6   2   7      176.59      185.11      7.81 o
  -5   2   7      111.09      106.77      6.63 o
  -4   2   7      260.00      259.04      7.51 o
  -3   2   7      190.54      202.05      6.48 o
  -2   2   7      190.50      192.18      5.89 o
  -1   2   7       63.92       67.60      4.57 o
   0   2   7     2548.82     2632.68     17.52 o
   1   2   7     4660.24     4366.90     22.38 o
   2   2   7       59.12       66.12      4.42 o
   3   2   7      505.48      459.32      8.25 o
   4   2   7      252.75      263.75      7.07 o
   5   2   7      168.30      143.14      6.04 o
   6   2   7      153.63      147.71      6.33 o
   7   2   7       54.66       50.95      4.27 o
   8   2   7        0.22        0.15      4.27 o
   9   2   7       30.75       35.49      4.57 o
  -7   3   7        1.47        0.15      4.12 o
  -6   3   7       14.11       16.79      3.68 o
  -5   3   7       17.64       21.50      3.68 o
  -4   3   7      742.08      758.13     12.66 o
  -3   3   7        2.88        0.44      3.53 o
  -2   3   7      911.51      949.13     12.22 o
  -1   3   7      411.54      449.16      8.39 o
   0   3   7     3090.84     3136.04     20.18 o
   1   3   7      215.27      206.61      5.60 o
   2   3   7      356.65      317.36      6.92 o
   3   3   7       38.03       28.72      2.80 o
   4   3   7      922.00      883.01     12.08 o
   5   3   7       22.69       16.05      3.09 o
   6   3   7       74.96       64.94      4.71 o
   7   3   7      148.93      149.48      7.07 o
   8   3   7        1.76        2.80      4.27 o
   9   3   7      119.36      137.99      9.13 o
  -6   4   7       17.93       20.76      3.98 o
  -5   4   7      820.53      829.55     15.02 o
  -4   4   7       91.66       99.55      6.92 o
  -3   4   7      428.32      374.94      9.13 o
  -2   4   7      728.32      703.93     11.49 o
  -1   4   7      910.46      926.45     12.37 o
   0   4   7       49.34       53.61      3.53 o
   1   4   7      283.72      297.33      6.92 o
   2   4   7        3.52        3.09      3.09 o
   3   4   7        7.74       11.63      2.80 o
   4   4   7      619.35      581.11     10.16 o
   5   4   7        5.05        2.95      2.80 o
   6   4   7       62.92       67.89      5.01 o
   7   4   7        6.47       10.16      3.24 o
   8   4   7      110.67      127.68      8.10 o
   9   4   7        0.79        0.15      4.86 o
  -6   5   7      469.76      451.81     12.81 o
  -5   5   7        0.68        0.88      4.12 o
  -4   5   7        5.24        0.15      4.12 o
  -3   5   7      301.36      284.67      8.69 o
  -2   5   7      190.68      200.14      7.22 o
  -1   5   7       85.32       88.36      5.89 o
   0   5   7       54.62       63.77      4.71 o
   1   5   7      121.48      114.87      5.30 o
   2   5   7       39.85       41.38      3.39 o
   3   5   7     1424.60     1427.75     15.46 o
   4   5   7        6.15        1.62      3.39 o
   5   5   7       78.00       72.60      4.71 o
   6   5   7       70.08       68.92      5.15 o
   7   5   7      137.05      138.28      6.77 o
   8   5   7        8.28        0.15      4.57 o
   9   5   7        0.55        3.53      4.86 o
  -5   6   7       63.88       54.93      5.01 o
  -4   6   7        1.25        9.57      3.68 o
  -3   6   7        9.58       11.34      3.53 o
  -2   6   7      218.95      232.68      8.10 o
  -1   6   7      693.36      704.96     12.37 o
   0   6   7       85.61       90.57      6.04 o
   1   6   7        0.15        4.86      3.39 o
   2   6   7     1261.27     1245.43     15.32 o
   3   6   7       39.97       31.52      3.24 o
   4   6   7       74.54       75.99      5.15 o
   5   6   7      410.46      371.11      9.43 o
   6   6   7        1.56        6.77      3.98 o
   7   6   7      117.76      110.89      7.66 o
   8   6   7       12.59        9.28      3.83 o
   9   6   7        1.14        6.04      5.15 o
  -4   7   7       12.93       15.46      3.98 o
  -3   7   7      438.12      427.51     11.93 o
  -2   7   7        2.13        9.13      3.39 o
  -1   7   7      571.74      616.90     12.52 o
   0   7   7        6.31       11.34      3.24 o
   1   7   7       68.34       68.92      4.71 o
   2   7   7      142.63      147.41      6.48 o
   3   7   7       22.65       30.93      3.53 o
   4   7   7        3.09        4.57      3.53 o
   5   7   7        0.52        7.81      3.39 o
   6   7   7      121.43      106.92      6.48 o
   7   7   7        0.52        0.15      4.12 o
   8   7   7      150.23      130.04      9.13 o
   9   7   7        4.51        8.98      4.71 o
  -3   8   7       15.02       16.35      4.42 o
  -2   8   7        0.44        0.15      4.27 o
  -1   8   7       47.62       41.23      4.27 o
   0   8   7        1.96        0.15      3.98 o
   1   8   7       17.27       20.18      3.39 o
   2   8   7        6.36       10.31      3.09 o
   3   8   7      139.04      140.35      6.92 o
   4   8   7        7.53        5.15      4.12 o
   5   8   7      221.19      220.75      8.54 o
   6   8   7       11.12       16.79      3.83 o
   7   8   7      276.35      240.63      9.72 o
   8   8   7        9.07        0.15      5.30 o
  -2   9   7        0.87        8.39      4.71 o
  -1   9   7        4.84        7.81      4.71 o
   0   9   7       96.77      104.85      7.36 o
   1   9   7      278.64      273.62      9.43 o
   2   9   7       80.53       82.47      5.89 o
   3   9   7        2.85       10.16      3.39 o
   4   9   7      192.03      182.76      8.25 o
   5   9   7        0.17        0.15      4.27 o
   6   9   7       23.96       25.18      4.27 o
   7   9   7        5.83       11.34      3.98 o
   8   9   7       20.12       21.21      4.57 o
   0  10   7       30.34       31.52      4.42 o
   1  10   7       32.92       22.83      4.57 o
   2  10   7       15.58       21.50      3.98 o
   3  10   7       97.06      115.31      8.54 o
   4  10   7        1.57        1.33      4.57 o
   5  10   7        4.41        2.36      4.71 o
   6  10   7        1.19        0.15      4.71 o
  -4 -10   8        1.08       10.31      3.83 o
  -3 -10   8        0.77        0.15      4.71 o
  -2 -10   8       48.28       53.75      5.30 o
  -7  -9   8       10.30       17.67      4.12 o
  -6  -9   8       18.78       19.14      4.12 o
  -5  -9   8       80.16       82.03      6.04 o
  -4  -9   8       80.09       74.81      5.45 o
  -3  -9   8       12.85        6.77      4.71 o
  -2  -9   8      252.17      227.09      9.13 o
  -1  -9   8      154.85      124.59      8.39 o
   0  -9   8       14.76       10.31      3.98 o
  -7  -8   8      201.27      191.74      8.98 o
  -6  -8   8      465.79      472.87     12.37 o
  -5  -8   8      175.39      185.56      7.95 o
  -4  -8   8      153.50      156.40      7.51 o
  -3  -8   8      331.95      344.16     10.16 o
  -2  -8   8      227.31      261.55      9.28 o
  -1  -8   8       17.76       24.00      3.83 o
   0  -8   8       29.86       28.28      4.12 o
   1  -8   8       30.94       44.92      4.57 o
   2  -8   8        8.44       11.19      3.98 o
  -8  -7   8      130.99      112.66      8.39 o
  -7  -7   8      393.64      371.70     11.04 o
  -6  -7   8        0.49        0.15      3.98 o
  -5  -7   8      271.56      289.53      9.13 o
  -4  -7   8      138.36      140.35      6.92 o
  -3  -7   8       81.42       76.87      5.01 o
  -2  -7   8        6.50        0.44      3.98 o
  -1  -7   8      106.34      105.59      7.07 o
   0  -7   8       44.60       25.62      3.83 o
   1  -7   8      201.13      159.78      7.51 o
   2  -7   8        5.95        7.36      3.39 o
   3  -7   8        5.77        0.15      4.71 o
  -8  -6   8      240.23      212.06      9.28 o
  -7  -6   8        9.71       13.55      3.68 o
  -6  -6   8      164.27      160.08      7.22 o
  -5  -6   8       12.71       20.32      3.53 o
  -4  -6   8      579.88      586.86     11.78 o
  -3  -6   8      204.46      199.84      7.22 o
  -2  -6   8       24.40       25.62      3.39 o
  -1  -6   8      594.04      602.03     11.63 o
   0  -6   8      238.26      286.58      8.54 o
   1  -6   8      320.63      360.95      9.72 o
   2  -6   8        0.35        1.91      4.12 o
   3  -6   8        9.40        0.15      4.42 o
   4  -6   8      150.66       98.23      6.92 o
  -9  -5   8       39.90       37.70      4.57 o
  -8  -5   8      134.20      130.33      8.69 o
  -7  -5   8       29.44       26.36      3.98 o
  -6  -5   8      212.65      208.97      7.95 o
  -5  -5   8      110.21      104.71      6.77 o
  -4  -5   8        8.29        6.77      3.53 o
  -3  -5   8       11.15        1.33      3.53 o
  -2  -5   8      653.52      604.38     10.90 o
  -1  -5   8      933.39      891.26     13.11 o
   0  -5   8      113.40      115.16      6.48 o
   1  -5   8      112.14       85.86      6.19 o
   2  -5   8       61.99       52.43      3.98 o
   3  -5   8       18.69       18.85      3.53 o
   4  -5   8      150.36      225.91      8.69 o
   5  -5   8       78.66       62.15      5.15 o
  -9  -4   8       49.33       47.57      4.86 o
  -8  -4   8       13.18       18.85      3.68 o
  -7  -4   8      907.98      902.60     15.32 o
  -6  -4   8       82.58       88.36      6.04 o
  -5  -4   8      189.89      210.30      7.22 o
  -4  -4   8       57.14       59.50      4.12 o
  -3  -4   8       31.81       38.29      3.24 o
  -2  -4   8      129.29      123.26      5.45 o
  -1  -4   8       50.74       52.57      3.68 o
   0  -4   8       21.35       26.66      3.09 o
   1  -4   8       17.03       17.82      2.95 o
   2  -4   8      393.00      373.76      9.13 o
   3  -4   8        9.09        6.04      3.83 o
   4  -4   8      122.46      116.49      7.66 o
   5  -4   8        0.28        2.65      4.12 o
   6  -4   8       18.18       22.38      4.27 o
  -9  -3   8       12.30       20.47      4.12 o
  -8  -3   8      246.23      258.89      9.28 o
  -7  -3   8       53.55       48.89      4.27 o
  -6  -3   8      814.90      787.14     13.40 o
  -5  -3   8      200.96      197.04      6.77 o
  -4  -3   8      126.93      117.67      5.60 o
  -3  -3   8       37.88       38.58      3.24 o
  -2  -3   8      142.65      167.15      5.74 o
  -1  -3   8     1096.54     1070.04     12.66 o
   0  -3   8       97.06       89.69      5.45 o
   1  -3   8      184.03      158.46      5.89 o
   2  -3   8        9.54       11.63      2.95 o
   3  -3   8      604.48      628.83     11.49 o
   4  -3   8      424.48      431.20     10.31 o
   5  -3   8       27.03       23.12      3.68 o
   6  -3   8       70.97       63.62      5.01 o
   7  -3   8       12.16       18.70      4.27 o
  -9  -2   8        2.97        7.81      4.71 o
  -8  -2   8       20.13       17.38      3.98 o
  -7  -2   8      265.60      234.45      8.69 o
  -6  -2   8      240.17      245.79      8.25 o
  -5  -2   8      152.61      164.94      6.48 o
  -4  -2   8      358.88      317.65      7.95 o
  -3  -2   8      560.56      564.62      9.43 o
  -2  -2   8     8476.92     8318.50     34.46 o
  -1  -2   8      482.51      508.07      8.69 o
   0  -2   8     1283.10     1148.24     12.66 o
   1  -2   8      493.63      482.30      8.69 o
   2  -2   8     1061.94      883.60     12.08 o
   3  -2   8        3.36        2.65      3.39 o
   4  -2   8      603.93      516.32     10.90 o
   5  -2   8       16.10       20.91      3.53 o
   6  -2   8       96.14      113.10      7.81 o
   7  -2   8       76.14       66.42      5.30 o
  -8  -1   8       79.47       77.17      5.60 o
  -7  -1   8      599.23      563.59     12.52 o
  -6  -1   8       28.05       21.50      3.53 o
  -5  -1   8       22.13       25.18      3.09 o
  -4  -1   8      207.00      194.39      6.48 o
  -3  -1   8     3307.53     3255.77     21.94 o
  -2  -1   8      148.63      168.03      5.45 o
  -1  -1   8     1134.30     1152.51     12.22 o
   0  -1   8      157.85      168.03      5.15 o
   1  -1   8      646.80      527.21      8.69 o
   2  -1   8      410.66      364.19      7.81 o
   3  -1   8       32.15       28.57      3.24 o
   4  -1   8      181.88      170.09      6.63 o
   5  -1   8      202.81      177.75      7.22 o
   6  -1   8      387.74      344.75     10.01 o
   7  -1   8       61.23       51.69      4.57 o
   8  -1   8       63.38       89.69      6.33 o
  -8   0   8      431.51      396.88     11.78 o
  -7   0   8        0.46        6.04      3.24 o
  -6   0   8       77.39       68.92      4.86 o
  -5   0   8      269.62      255.36      7.81 o
  -4   0   8        6.93       13.84      2.95 o
  -3   0   8       94.05       89.54      5.45 o
  -2   0   8       12.94       11.93      2.36 o
  -1   0   8       20.85       33.87      2.95 o
   0   0   8        7.84       13.84      2.36 o
   1   0   8     1283.62     1198.31     12.52 o
   2   0   8      378.54      335.47      7.36 o
   3   0   8     1088.01      968.72     12.52 o
   4   0   8      247.62      217.07      6.92 o
   5   0   8      125.39      121.64      6.04 o
   6   0   8       58.24       58.46      4.57 o
   7   0   8       40.02       33.87      4.27 o
   8   0   8       61.37       74.81      5.74 o
  -8   1   8       17.68       22.38      4.12 o
  -7   1   8       60.91       66.56      5.01 o
  -6   1   8        4.90        3.09      3.98 o
  -5   1   8      255.76      247.41      7.81 o
  -4   1   8        2.33        6.63      3.39 o
  -3   1   8       53.01       60.23      4.57 o
  -2   1   8      505.47      479.79      8.69 o
  -1   1   8      490.84      508.07      8.54 o
   0   1   8     1529.27     1493.28     13.70 o
   1   1   8      298.63      303.96      6.63 o
   2   1   8     2601.84     2449.78     18.26 o
   3   1   8      259.61      247.26      6.63 o
   4   1   8      418.02      370.96      8.54 o
   5   1   8       10.57        6.04      3.68 o
   6   1   8        3.88        5.15      3.98 o
   7   1   8       58.36       40.35      4.27 o
   8   1   8        3.08        5.15      4.71 o
  -7   2   8       61.84       50.07      4.71 o
  -6   2   8       15.52       16.20      3.53 o
  -5   2   8      476.59      492.31     10.90 o
  -4   2   8      136.12      120.61      5.89 o
  -3   2   8     2279.72     2273.65     19.88 o
  -2   2   8        1.82        0.15      2.95 o
  -1   2   8     3779.67     3857.21     23.12 o
   0   2   8      773.40      769.61     10.31 o
   1   2   8     1337.17     1325.40     13.25 o
   2   2   8       94.52      112.51      4.71 o
   3   2   8      735.66      675.22     10.31 o
   4   2   8      124.19      112.36      5.45 o
   5   2   8        9.11       10.16      2.95 o
   6   2   8       14.04       11.34      3.24 o
   7   2   8        1.92        5.60      3.98 o
   8   2   8       34.42       36.82      4.42 o
   9   2   8        0.27        0.15      4.57 o
  -7   3   8        3.09        2.50      4.71 o
  -6   3   8      150.95      153.30      7.51 o
  -5   3   8       22.68       22.97      3.68 o
  -4   3   8      513.67      536.64     11.04 o
  -3   3   8      115.59      127.24      5.89 o
  -2   3   8     2578.53     2651.09     21.21 o
  -1   3   8      264.07      248.14      6.92 o
   0   3   8      267.99      249.32      6.63 o
   1   3   8        7.54        7.22      2.50 o
   2   3   8       20.78       20.76      2.80 o
   3   3   8     1322.94     1187.85     13.70 o
   4   3   8       30.67       34.61      3.24 o
   5   3   8        9.43       14.58      3.09 o
   6   3   8        7.71        5.60      3.98 o
   7   3   8      195.67      191.15      7.95 o
   8   3   8        6.85        2.21      4.71 o
   9   3   8       40.87       48.89      4.86 o
  -6   4   8       22.12       15.61      4.12 o
  -5   4   8        0.56        0.15      4.12 o
  -4   4   8       53.74       48.75      3.98 o
  -3   4   8       71.82       66.56      4.86 o
  -2   4   8      688.14      683.61     11.63 o
  -1   4   8        3.53        2.36      3.53 o
   0   4   8      413.10      437.97      8.84 o
   1   4   8     1085.69     1043.83     12.96 o
   2   4   8      859.79      813.50     11.78 o
   3   4   8      316.41      323.99      7.95 o
   4   4   8       38.65       39.03      3.39 o
   5   4   8       40.38       36.08      3.53 o
   6   4   8      141.98      134.90      6.48 o
   7   4   8        0.16       11.04      3.24 o
   8   4   8       11.46       15.76      3.83 o
   9   4   8        0.89        7.51      4.57 o
  -5   5   8        8.40        4.42      4.71 o
  -4   5   8        1.84        4.12      4.12 o
  -3   5   8      151.99      159.49      7.07 o
  -2   5   8      104.74      118.99      6.04 o
  -1   5   8      466.69      490.54     10.31 o
   0   5   8      433.14      402.77      8.98 o
   1   5   8     1827.47     1831.55     18.11 o
   2   5   8       33.96       27.24      3.24 o
   3   5   8      271.78      265.08      7.66 o
   4   5   8        5.87        2.50      3.53 o
   5   5   8      417.60      407.34      9.72 o
   6   5   8      128.77      141.23      6.92 o
   7   5   8        0.45        2.95      4.12 o
   8   5   8       13.69       16.35      3.98 o
   9   5   8        1.54        0.15      5.15 o
  -5   6   8      112.36      108.68      7.66 o
  -4   6   8      916.65      884.48     16.79 o
  -3   6   8      110.29      107.36      7.66 o
  -2   6   8       47.94       50.37      4.12 o
  -1   6   8      385.21      366.69      9.57 o
   0   6   8      276.68      278.92      8.39 o
   1   6   8        5.16        0.88      3.39 o
   2   6   8       14.45       12.22      3.09 o
   3   6   8       36.84       32.69      3.53 o
   4   6   8       17.86       16.79      3.24 o
   5   6   8      190.12      190.12      7.36 o
   6   6   8      118.96      130.63      7.66 o
   7   6   8        6.21        8.54      3.39 o
   8   6   8        0.97        3.98      4.57 o
   9   6   8       20.32       30.48      4.42 o
  -4   7   8       48.72       43.44      4.71 o
  -3   7   8       10.34        0.15      4.71 o
  -2   7   8       12.38       16.20      3.68 o
  -1   7   8       22.09       24.00      3.68 o
   0   7   8       56.85       59.20      4.57 o
   1   7   8       63.53       65.53      5.45 o
   2   7   8       32.69       34.90      3.83 o
   3   7   8       22.51       28.86      3.53 o
   4   7   8      200.29      193.36      7.51 o
   5   7   8      133.93      140.20      8.10 o
   6   7   8        0.55        0.59      4.12 o
   7   7   8       22.68        0.15      4.71 o
   8   7   8       20.76       22.97      4.27 o
  -2   8   8        4.51        6.48      3.53 o
  -1   8   8      195.02      201.46      8.84 o
   0   8   8      148.76      160.08      7.66 o
   1   8   8      146.79      143.88      7.36 o
   2   8   8       20.52       15.76      3.53 o
   3   8   8       96.18       91.75      6.77 o
   4   8   8       67.41       72.46      5.30 o
   5   8   8       57.55       55.67      4.42 o
   6   8   8        0.71        0.15      4.12 o
   7   8   8       49.64       47.42      5.01 o
   8   8   8       45.53       42.56      5.01 o
  -1   9   8       74.56       59.50      5.30 o
   0   9   8      141.84      136.37      9.28 o
   1   9   8       17.02       19.00      4.12 o
   2   9   8       67.78       74.08      5.30 o
   3   9   8        7.23        8.54      4.57 o
   4   9   8       63.45       69.07      5.45 o
   5   9   8       22.42       22.24      4.27 o
   6   9   8        0.18        9.57      4.86 o
   7   9   8       52.79       38.29      5.15 o
   1  10   8        1.95        4.27      4.71 o
   2  10   8       23.51        3.53      5.30 o
   3  10   8       27.69       19.29      4.27 o
   4  10   8       32.40       26.95      4.27 o
   5  10   8       27.08       26.80      4.42 o
   6  10   8       19.07       26.66      4.42 o
  -6  -9   9        6.22        7.66      4.86 o
  -5  -9   9      164.32      137.99      9.43 o
  -4  -9   9       59.35       54.05      5.01 o
  -3  -9   9      256.78      264.20     10.16 o
  -2  -9   9       13.31        9.43      3.98 o
  -1  -9   9        0.84        0.15      4.57 o
   0  -9   9       21.72       25.18      4.57 o
  -7  -8   9        0.73        7.81      4.71 o
  -6  -8   9       40.73       41.68      4.71 o
  -5  -8   9      109.26       93.22      7.36 o
  -4  -8   9       42.96       44.92      4.27 o
  -3  -8   9       19.15       23.56      3.83 o
  -2  -8   9        4.32        7.22      4.42 o
  -1  -8   9        1.76       11.34      3.68 o
   0  -8   9        1.65        0.15      4.27 o
   1  -8   9        4.17       13.99      3.98 o
   2  -8   9        8.56        4.57      5.01 o
  -8  -7   9       51.33       46.83      4.86 o
  -7  -7   9       12.14        0.15      5.01 o
  -6  -7   9       51.98       53.31      4.57 o
  -5  -7   9      283.72      265.52      9.28 o
  -4  -7   9       55.81       65.98      5.15 o
  -3  -7   9       18.07       17.38      3.53 o
  -2  -7   9      738.59      689.94     13.40 o
  -1  -7   9       45.94       36.08      3.98 o
   0  -7   9      202.88      175.10      7.81 o
   1  -7   9       17.51       14.28      3.53 o
   2  -7   9       12.83        3.39      4.42 o
   3  -7   9       15.58       22.97      4.42 o
  -8  -6   9        8.72        0.15      4.71 o
  -7  -6   9       75.53       68.04      5.01 o
  -6  -6   9      158.19      170.53      7.66 o
  -5  -6   9     1067.90     1013.93     16.05 o
  -4  -6   9       27.98       27.69      3.68 o
  -3  -6   9     1119.62     1099.49     15.90 o
  -2  -6   9        6.91        0.15      3.68 o
  -1  -6   9      971.11      982.27     15.02 o
   0  -6   9        3.57        3.09      3.83 o
   1  -6   9       47.85       67.89      4.86 o
   2  -6   9        3.78        2.36      4.12 o
   3  -6   9       34.77       26.21      4.27 o
   4  -6   9       20.85       31.96      4.71 o
  -8  -5   9      156.33      142.11      8.98 o
  -7  -5   9        1.26        0.15      3.83 o
  -6  -5   9     1309.39     1274.00     18.11 o
  -5  -5   9       81.03       78.79      5.15 o
  -4  -5   9      335.89      317.80      8.98 o
  -3  -5   9        6.39        4.71      2.80 o
  -2  -5   9      362.73      354.91      8.98 o
  -1  -5   9       56.17       50.07      3.98 o
   0  -5   9        3.81        0.15      3.53 o
   1  -5   9       53.19       49.48      3.83 o
   2  -5   9       58.63       55.81      4.42 o
   3  -5   9      385.09      453.43     11.63 o
   4  -5   9       11.76        4.71      4.57 o
   5  -5   9      108.35       88.95      6.77 o
  -8  -4   9       18.59       20.76      3.98 o
  -7  -4   9      202.34      188.21      8.25 o
  -6  -4   9       24.44       24.15      3.68 o
  -5  -4   9      190.18      183.94      7.07 o
  -4  -4   9      109.71      107.06      6.48 o
  -3  -4   9        9.61        5.60      3.68 o
  -2  -4   9      254.52      266.85      7.66 o
  -1  -4   9      423.10      378.33      8.84 o
   0  -4   9        6.78        3.24      3.39 o
   1  -4   9      432.86      456.08      9.87 o
   2  -4   9       55.11       84.24      5.15 o
   3  -4   9       31.19       28.28      3.68 o
   4  -4   9       78.91       69.66      5.01 o
   5  -4   9       77.95       87.77      6.63 o
   6  -4   9       75.05      107.65      8.10 o
  -8  -3   9       33.77       37.26      4.42 o
  -7  -3   9       39.44       40.65      4.27 o
  -6  -3   9        0.40        7.07      3.68 o
  -5  -3   9      360.94      385.40      9.57 o
  -4  -3   9        2.32        0.15      3.39 o
  -3  -3   9     1108.19     1138.08     14.28 o
  -2  -3   9      786.74      793.47     11.78 o
  -1  -3   9      341.30      344.01      8.10 o
   0  -3   9       22.94       17.97      2.95 o
   1  -3   9      168.49      164.50      6.33 o
   2  -3   9       35.37       31.07      3.39 o
   3  -3   9      172.27      184.82      7.22 o
   4  -3   9        0.19        0.44      3.98 o
   5  -3   9       13.13        1.91      4.27 o
   6  -3   9       15.42       20.03      4.12 o
  -8  -2   9      252.90      234.89      9.57 o
  -7  -2   9       21.30       12.22      3.53 o
  -6  -2   9      301.02      320.30      9.43 o
  -5  -2   9        1.07        0.15      3.53 o
  -4  -2   9      918.86      941.18     13.40 o
  -3  -2   9      105.45      107.65      5.45 o
  -2  -2   9     2508.10     2477.17     19.73 o
  -1  -2   9      219.61      244.17      6.63 o
   0  -2   9      793.11      733.09     10.90 o
   1  -2   9      518.97      482.45      9.28 o
   2  -2   9      212.98      197.93      6.77 o
   3  -2   9     1012.45      877.27     13.40 o
   4  -2   9        0.55        3.24      3.83 o
   5  -2   9       82.12       92.04      6.77 o
   6  -2   9        7.74        8.84      3.53 o
   7  -2   9       60.14       55.22      5.01 o
  -8  -1   9      194.75      171.57      8.10 o
  -7  -1   9      275.21      255.80      9.28 o
  -6  -1   9        8.49       17.82      3.39 o
  -5  -1   9      402.79      357.71      9.13 o
  -4  -1   9      192.45      189.68      6.77 o
  -3  -1   9        7.74       15.32      2.80 o
  -2  -1   9       16.00       22.68      2.95 o
  -1  -1   9       28.59       36.08      3.09 o
   0  -1   9      462.46      427.07      8.25 o
   1  -1   9       51.63       51.25      3.53 o
   2  -1   9      298.21      257.86      7.07 o
   3  -1   9       24.21       25.04      3.24 o
   4  -1   9      246.72      232.39      7.66 o
   5  -1   9       24.34       31.37      3.68 o
   6  -1   9       70.10       78.93      5.45 o
   7  -1   9        5.79        8.39      3.68 o
  -8   0   9       14.69        9.13      3.98 o
  -7   0   9       29.52       33.72      4.12 o
  -6   0   9       84.39       75.55      5.30 o
  -5   0   9      230.14      229.74      7.81 o
  -4   0   9        4.01        2.80      2.65 o
  -3   0   9        3.52       10.31      2.65 o
  -2   0   9       72.43       68.18      4.12 o
  -1   0   9     1826.42     1792.23     16.20 o
   0   0   9      281.96      294.83      7.07 o
   1   0   9      316.37      285.26      7.07 o
   2   0   9       34.37       38.29      3.24 o
   3   0   9     2025.71     1719.78     17.38 o
   4   0   9      188.89      182.02      6.77 o
   5   0   9       89.73       80.70      6.33 o
   6   0   9       26.16       22.83      3.83 o
   7   0   9        3.86        0.15      4.27 o
   8   0   9       43.95       52.28      5.01 o
  -7   1   9        0.12        0.15      4.71 o
  -6   1   9      192.71      181.73      7.81 o
  -5   1   9        0.43        3.83      3.83 o
  -4   1   9      478.57      503.80     10.46 o
  -3   1   9      481.45      462.42      9.43 o
  -2   1   9     2046.73     2087.50     18.11 o
  -1   1   9      862.81      779.63     10.90 o
   0   1   9       81.40       70.39      4.86 o
   1   1   9       29.44       38.29      3.09 o
   2   1   9     1121.68     1051.04     12.96 o
   3   1   9     1432.56     1353.53     15.17 o
   4   1   9        0.43        0.15      3.39 o
   5   1   9      108.02      113.69      5.74 o
   6   1   9        1.86        0.15      3.68 o
   7   1   9       93.76       94.99      7.51 o
   8   1   9       98.56       95.43      6.63 o
  -7   2   9       46.15       41.09      4.57 o
  -6   2   9       70.54       68.18      5.01 o
  -5   2   9       74.34       60.97      4.71 o
  -4   2   9      166.83      173.33      6.63 o
  -3   2   9       60.24       62.59      4.27 o
  -2   2   9       28.56       33.28      3.24 o
  -1   2   9       39.93       56.26      3.98 o
   0   2   9       44.29       53.75      4.12 o
   1   2   9       80.64       70.84      4.86 o
   2   2   9      617.28      587.00     10.01 o
   3   2   9      462.51      489.37      9.43 o
   4   2   9       96.23       95.58      6.19 o
   5   2   9        0.11        1.77      3.53 o
   6   2   9      145.33      136.07      6.92 o
   7   2   9        9.12       10.01      3.68 o
   8   2   9       13.68        2.36      5.01 o
  -6   3   9       52.84       60.23      5.01 o
  -5   3   9      134.59      131.66      7.95 o
  -4   3   9       16.66       14.73      3.24 o
  -3   3   9        2.36        0.15      3.68 o
  -2   3   9       43.35       60.08      4.27 o
  -1   3   9      117.73      101.02      6.19 o
   0   3   9      540.67      562.12     10.01 o
   1   3   9     2120.14     2110.92     18.41 o
   2   3   9      398.47      366.55      8.39 o
   3   3   9      341.22      332.82      8.10 o
   4   3   9       36.08       32.99      3.39 o
   5   3   9        6.75        8.98      3.09 o
   6   3   9       31.59       35.93      3.68 o
   7   3   9       22.50       16.79      3.68 o
   8   3   9      129.29      115.75      7.95 o
  -6   4   9       22.91       14.87      3.98 o
  -5   4   9       17.36       16.49      3.83 o
  -4   4   9      630.37      672.71     13.40 o
  -3   4   9       33.99       40.06      3.83 o
  -2   4   9      613.36      618.22     11.63 o
  -1   4   9      120.78      113.10      5.60 o
   0   4   9     1683.62     1678.99     17.38 o
   1   4   9      601.41      600.85     10.60 o
   2   4   9     1897.80     1782.22     17.67 o
   3   4   9       82.22       72.01      5.30 o
   4   4   9       53.55       52.43      3.98 o
   5   4   9      299.58      269.94      8.39 o
   6   4   9        0.75        0.15      3.68 o
   7   4   9        9.96       15.61      3.53 o
   8   4   9        1.73       10.90      3.83 o
   9   4   9       30.82       34.75      4.86 o
  -5   5   9      153.75      133.72      8.98 o
  -4   5   9      315.61      297.92      9.87 o
  -3   5   9       41.57       48.45      4.12 o
  -2   5   9       55.54       45.51      3.98 o
  -1   5   9      105.08      114.72      6.77 o
   0   5   9      269.10      274.95      7.95 o
   1   5   9      263.28      253.15      7.66 o
   2   5   9        1.61        5.45      3.39 o
   3   5   9       23.57       22.38      3.24 o
   4   5   9      276.18      289.67      8.39 o
   5   5   9       81.46       83.21      6.48 o
   6   5   9       50.18       54.19      4.27 o
   7   5   9        0.58        6.33      4.27 o
   8   5   9       95.61      105.30      7.36 o
  -4   6   9       24.49       28.86      4.27 o
  -3   6   9        5.18        4.57      4.12 o
  -2   6   9        5.54        7.51      4.12 o
  -1   6   9      290.60      252.41      8.69 o
   0   6   9      378.03      356.09      9.72 o
   1   6   9       73.37       83.65      6.33 o
   2   6   9      473.53      444.45     10.31 o
   3   6   9       34.50       33.28      3.53 o
   4   6   9      181.63      187.03      7.51 o
   5   6   9        3.13       11.04      3.39 o
   6   6   9       13.86        6.19      4.42 o
   7   6   9      108.70      106.18      7.51 o
   8   6   9        8.35       11.63      3.98 o
  -3   7   9       30.43       21.94      4.27 o
  -2   7   9       44.60       41.82      4.42 o
  -1   7   9      409.32      412.94     11.19 o
   0   7   9       11.98        1.91      4.42 o
   1   7   9      171.84      163.61      7.36 o
   2   7   9      182.04      188.80      7.81 o
   3   7   9       30.91       32.25      3.83 o
   4   7   9       16.72       15.17      3.53 o
   5   7   9        5.40        9.28      3.39 o
   6   7   9       82.08       74.08      5.45 o
   7   7   9        6.70        8.84      3.83 o
   8   7   9        2.38        0.15      4.86 o
  -2   8   9      241.19      204.55      9.43 o
  -1   8   9        9.64       13.55      3.98 o
   0   8   9       85.66       92.34      6.63 o
   1   8   9      731.41      674.04     14.28 o
   2   8   9       17.52       20.47      3.68 o
   3   8   9       12.73       17.23      3.68 o
   4   8   9       32.95       33.87      4.12 o
   5   8   9        2.09        0.15      3.98 o
   6   8   9        7.76        8.69      4.86 o
   7   8   9        6.70        7.95      4.86 o
   0   9   9      101.97       94.10      7.36 o
   1   9   9       32.36       39.61      4.57 o
   2   9   9       12.40        8.84      4.71 o
   3   9   9       28.29       27.69      4.27 o
   4   9   9       38.79       41.68      4.71 o
   5   9   9       32.11       35.64      4.71 o
   6   9   9       37.40       39.47      4.71 o
   2  10   9        0.87        6.19      5.01 o
   3  10   9       52.08       47.13      5.01 o
   4  10   9       20.59       16.49      4.27 o
   5  10   9       52.42       50.81      5.30 o
  -4  -9  10        1.27        7.66      4.57 o
  -3  -9  10        4.31        0.59      4.86 o
  -2  -9  10       81.92      104.41      7.51 o
  -6  -8  10        4.21        8.98      3.98 o
  -5  -8  10      121.05      112.81      8.39 o
  -4  -8  10       49.80       39.61      4.71 o
  -3  -8  10       36.42       35.20      4.42 o
  -2  -8  10        2.29        8.69      4.42 o
  -1  -8  10      138.20      190.56      8.54 o
   0  -8  10       39.16       54.49      4.86 o
   1  -8  10        7.51        6.77      5.15 o
  -7  -7  10       31.71       28.42      4.57 o
  -6  -7  10      559.12      544.89     13.84 o
  -5  -7  10       91.14       88.80      5.74 o
  -4  -7  10      199.99      198.37      8.25 o
  -3  -7  10        0.57        6.63      4.12 o
  -2  -7  10      630.39      616.60     13.25 o
  -1  -7  10        0.49        0.15      3.98 o
   0  -7  10      121.03      112.22      7.95 o
   1  -7  10       15.41       14.14      3.83 o
   2  -7  10        7.96        7.07      3.98 o
  -7  -6  10      624.49      612.78     14.14 o
  -6  -6  10       93.46       91.75      6.33 o
  -5  -6  10      186.41      191.74      7.95 o
  -4  -6  10       35.06       31.96      3.83 o
  -3  -6  10      416.86      426.04     10.60 o
  -2  -6  10       10.08       13.11      3.24 o
  -1  -6  10        2.51        8.10      4.12 o
   0  -6  10       79.62       82.17      5.30 o
   1  -6  10        0.21        0.15      4.12 o
   2  -6  10       63.97       75.84      5.74 o
   3  -6  10        6.71       13.55      3.68 o
  -8  -5  10      137.53      116.64      8.25 o
  -7  -5  10        1.64        8.54      3.68 o
  -6  -5  10       12.01        0.15      4.42 o
  -5  -5  10       12.35       13.55      3.39 o
  -4  -5  10       76.89       75.99      5.30 o
  -3  -5  10      569.99      581.26     11.78 o
  -2  -5  10        3.45        4.71      3.68 o
  -1  -5  10      233.45      229.74      7.81 o
   0  -5  10       28.44       40.35      3.83 o
   1  -5  10      204.79      178.49      7.66 o
   2  -5  10       15.37        4.57      4.27 o
   3  -5  10      192.01      244.17      8.98 o
   4  -5  10       66.48       73.93      5.89 o
  -8  -4  10       91.72       95.13      6.04 o
  -7  -4  10        6.07        0.15      4.27 o
  -6  -4  10      149.11      139.31      6.92 o
  -5  -4  10        2.98        1.77      3.83 o
  -4  -4  10     1696.01     1686.05     19.29 o
  -3  -4  10      533.53      540.32     11.19 o
  -2  -4  10     1382.58     1366.04     16.64 o
  -1  -4  10        3.29        5.89      3.53 o
   0  -4  10      624.92      574.63     11.19 o
   1  -4  10      286.57      251.97      8.25 o
   2  -4  10       72.47       87.77      5.45 o
   3  -4  10        1.39        2.65      3.83 o
   4  -4  10       11.45       11.49      3.53 o
   5  -4  10        0.76       10.75      3.68 o
  -8  -3  10       42.20       29.75      4.71 o
  -7  -3  10      200.67      196.60      8.54 o
  -6  -3  10      213.72      195.86      7.95 o
  -5  -3  10     1059.95     1026.74     15.61 o
  -4  -3  10      712.12      745.17     12.81 o
  -3  -3  10      277.80      298.51      8.25 o
  -2  -3  10      488.78      470.07      9.87 o
  -1  -3  10      420.36      424.42      9.28 o
   0  -3  10      534.19      514.40     10.31 o
   1  -3  10        6.10        4.12      3.53 o
   2  -3  10        7.02        7.36      3.68 o
   3  -3  10       13.67       12.37      3.39 o
   4  -3  10       74.83      105.44      7.36 o
   5  -3  10      154.94      146.97      9.28 o
   6  -3  10       95.23      104.56      7.36 o
  -8  -2  10      202.68      175.25      8.84 o
  -7  -2  10        5.90        8.10      4.27 o
  -6  -2  10       38.53       48.75      4.42 o
  -5  -2  10      992.86      993.31     15.02 o
  -4  -2  10        8.62       15.90      3.24 o
  -3  -2  10      472.10      439.44      9.57 o
  -2  -2  10        8.62        3.24      3.53 o
  -1  -2  10       10.23       13.25      2.95 o
   0  -2  10      755.19      741.63     11.49 o
   1  -2  10        2.40        4.27      3.24 o
   2  -2  10      103.98      112.95      5.74 o
   3  -2  10       97.49       90.13      6.48 o
   4  -2  10      239.89      244.46      8.39 o
   5  -2  10       28.34       38.14      4.27 o
   6  -2  10        4.58        0.74      4.71 o
   7  -2  10       53.05       48.45      5.01 o
  -8  -1  10        1.51        0.15      4.57 o
  -7  -1  10      134.00      129.89      8.54 o
  -6  -1  10      285.48      281.43      9.28 o
  -5  -1  10        7.20        0.15      3.83 o
  -4  -1  10      599.68      589.36     11.49 o
  -3  -1  10      124.69      118.84      5.60 o
  -2  -1  10      188.92      224.58      7.07 o
  -1  -1  10     1184.25     1181.81     14.14 o
   0  -1  10      802.37      824.99     11.93 o
   1  -1  10        8.51        1.47      3.24 o
   2  -1  10      544.20      482.45      9.87 o
   3  -1  10      106.83      104.71      6.48 o
   4  -1  10       15.64       14.28      3.24 o
   5  -1  10       26.71       15.61      3.53 o
   6  -1  10      201.13      197.48      8.54 o
   7  -1  10        0.45        6.63      4.27 o
  -7   0  10       39.59       39.32      4.42 o
  -6   0  10      308.25      298.07      9.57 o
  -5   0  10      499.58      451.22     10.90 o
  -4   0  10      199.67      190.56      7.22 o
  -3   0  10      701.49      674.48     11.49 o
  -2   0  10       12.79       15.46      3.09 o
  -1   0  10     1301.41     1217.89     14.43 o
   0   0  10     1170.68     1188.59     13.99 o
   1   0  10     1085.04     1080.49     13.55 o
   2   0  10      343.19      314.12      7.95 o
   3   0  10        0.13        0.15      3.39 o
   4   0  10       85.15       95.58      6.63 o
   5   0  10       39.97       44.03      3.98 o
   6   0  10      213.52      190.71      8.25 o
   7   0  10       13.73       13.84      4.12 o
  -7   1  10      327.75      301.01     10.60 o
  -6   1  10        3.69        0.15      4.12 o
  -5   1  10      358.79      341.66      9.72 o
  -4   1  10      500.29      463.45     10.46 o
  -3   1  10       17.12       21.50      3.24 o
  -2   1  10      379.78      362.86      8.69 o
  -1   1  10      202.96      206.47      6.63 o
   0   1  10      131.43      129.59      5.60 o
   1   1  10     1054.42     1034.11     13.25 o
   2   1  10      355.15      322.37      8.10 o
   3   1  10        2.66        0.15      3.53 o
   4   1  10      185.78      202.93      7.22 o
   5   1  10      170.04      157.13      6.92 o
   6   1  10      144.16      145.50      8.39 o
   7   1  10       90.33       78.64      5.74 o
   8   1  10       36.42       36.08      4.86 o
  -7   2  10       20.17       16.20      4.12 o
  -6   2  10        2.00        8.69      4.42 o
  -5   2  10       25.80       17.23      3.68 o
  -4   2  10        2.54        3.39      3.83 o
  -3   2  10      205.35      196.45      7.22 o
  -2   2  10      379.84      382.60      8.84 o
  -1   2  10      185.54      163.91      6.19 o
   0   2  10      309.77      312.94      7.66 o
   1   2  10      221.53      206.61      6.63 o
   2   2  10        4.79        0.15      3.39 o
   3   2  10       12.54       17.08      2.95 o
   4   2  10      442.96      460.80     10.31 o
   5   2  10      351.82      388.34     10.01 o
   6   2  10       97.60       90.42      6.19 o
   7   2  10        0.51        0.15      4.42 o
   8   2  10        0.19        0.15      4.71 o
  -6   3  10       32.85       23.86      4.27 o
  -5   3  10      266.70      247.11      9.13 o
  -4   3  10      142.76      156.84      7.22 o
  -3   3  10      166.11      150.95      6.92 o
  -2   3  10      702.60      690.68     12.22 o
  -1   3  10      549.77      526.63     10.46 o
   0   3  10      988.31      947.81     13.25 o
   1   3  10      136.04      128.42      5.74 o
   2   3  10       34.35       31.22      3.24 o
   3   3  10       58.19       53.75      4.12 o
   4   3  10      775.07      808.79     13.25 o
   5   3  10       33.04       31.07      3.68 o
   6   3  10        0.91        1.03      4.12 o
   7   3  10        1.38        0.15      4.12 o
   8   3  10        0.91        8.84      4.71 o
  -5   4  10      329.12      267.44     10.16 o
  -4   4  10        3.21        4.12      4.27 o
  -3   4  10      232.96      208.97      8.10 o
  -2   4  10      113.39      131.21      6.33 o
  -1   4  10      581.86      542.97     11.19 o
   0   4  10       43.36       36.37      3.53 o
   1   4  10      110.78      113.10      5.60 o
   2   4  10       62.80       62.15      4.42 o
   3   4  10      311.10      314.12      8.69 o
   4   4  10      145.83      135.19      6.63 o
   5   4  10       35.15       37.70      3.98 o
   6   4  10        8.04        7.36      4.27 o
   7   4  10       19.69       24.30      3.98 o
   8   4  10       74.32       84.53      5.89 o
  -5   5  10        2.05        3.09      4.42 o
  -4   5  10        8.83        0.15      4.57 o
  -3   5  10       98.03      104.12      7.51 o
  -2   5  10      237.96      247.70      8.39 o
  -1   5  10        9.92       15.02      3.24 o
   0   5  10      255.01      262.72      8.25 o
   1   5  10      348.83      317.65      8.84 o
   2   5  10       82.79       81.88      5.74 o
   3   5  10      484.80      477.44     10.60 o
   4   5  10       86.03      102.64      6.77 o
   5   5  10       46.54       42.56      3.98 o
   6   5  10       57.97       55.81      4.57 o
   7   5  10       34.13       41.38      4.57 o
   8   5  10        1.38        9.72      4.86 o
  -4   6  10       11.43        5.89      4.71 o
  -3   6  10        0.55        0.44      3.53 o
  -2   6  10       91.24       89.39      6.04 o
  -1   6  10       23.09       24.59      3.83 o
   0   6  10      270.39      266.85      8.84 o
   1   6  10      116.32      107.65      7.07 o
   2   6  10      458.16      418.38     10.46 o
   3   6  10       18.73        2.80      4.12 o
   4   6  10       37.21       37.99      3.98 o
   5   6  10        2.20        1.18      3.98 o
   6   6  10       63.44       68.04      5.30 o
   7   6  10        2.30        0.15      4.71 o
   8   6  10        5.78        2.36      4.57 o
  -3   7  10      482.71      448.57     12.81 o
  -2   7  10        0.87        0.15      4.27 o
  -1   7  10       79.98       81.59      5.60 o
   0   7  10        2.28        7.36      4.42 o
   1   7  10      409.31      398.36     10.90 o
   2   7  10       39.60       37.85      4.12 o
   3   7  10       41.42       45.21      4.27 o
   4   7  10        1.69        0.15      3.83 o
   5   7  10       18.17       23.42      3.98 o
   6   7  10       80.24       75.11      5.60 o
   7   7  10        2.59        0.15      4.42 o
  -1   8  10       44.20       45.95      4.71 o
   0   8  10        3.68        5.60      4.86 o
   1   8  10      235.46      220.75      9.13 o
   2   8  10       16.09        6.63      4.71 o
   3   8  10       28.10       25.48      4.12 o
   4   8  10       21.11       25.48      4.12 o
   5   8  10        7.47        9.28      3.83 o
   6   8  10        0.04        0.15      4.12 o
   7   8  10       45.67       32.84      4.86 o
   0   9  10      187.52      188.50      9.13 o
   1   9  10       97.93      100.73      7.22 o
   2   9  10       91.37       95.72      6.63 o
   3   9  10       33.45       38.58      4.57 o
   4   9  10        0.54        0.15      4.57 o
   5   9  10        0.03        1.18      4.57 o
   6   9  10       13.69       10.31      5.30 o
  -5  -8  11      129.98      122.53      8.69 o
  -4  -8  11        2.57        6.77      4.86 o
  -3  -8  11      434.22      436.94     12.81 o
  -2  -8  11      143.89      167.74      8.54 o
  -1  -8  11       46.81       49.48      4.86 o
   0  -8  11       51.53       64.21      5.30 o
  -6  -7  11       44.23       45.36      4.71 o
  -5  -7  11        1.11        0.15      4.27 o
  -4  -7  11      165.87      180.25      8.39 o
  -3  -7  11      170.72      170.24      8.25 o
  -2  -7  11        0.19        8.39      4.27 o
  -1  -7  11       18.22       25.18      4.12 o
   0  -7  11        5.63        9.43      4.86 o
   1  -7  11       17.58        6.04      4.86 o
   2  -7  11        5.57        3.53      5.15 o
  -7  -6  11        5.35        9.57      3.98 o
  -6  -6  11        8.05        8.98      5.15 o
  -5  -6  11       26.32       32.40      4.12 o
  -4  -6  11      161.44      168.47      7.66 o
  -3  -6  11       44.44       44.33      4.12 o
  -2  -6  11        9.65       10.31      3.39 o
  -1  -6  11       76.71       97.05      6.77 o
   0  -6  11      263.02      298.51     10.01 o
   1  -6  11        0.29        0.15      4.12 o
   2  -6  11       25.09       27.83      4.12 o
   3  -6  11        3.78       13.84      3.68 o
  -7  -5  11        1.51        1.91      4.57 o
  -6  -5  11      144.80      137.55      8.84 o
  -5  -5  11      430.80      427.51     11.34 o
  -4  -5  11       66.25       58.17      4.57 o
  -3  -5  11      259.17      255.07      8.54 o
  -2  -5  11       17.35       25.48      3.53 o
  -1  -5  11      664.22      652.98     12.81 o
   0  -5  11      451.80      405.72     10.75 o
   1  -5  11      132.01      147.56      8.54 o
   2  -5  11        4.14        0.15      4.12 o
   3  -5  11       52.95       57.29      4.86 o
   4  -5  11        0.70        0.00      4.71 o
  -7  -4  11      212.25      179.22      8.69 o
  -6  -4  11      220.58      202.05      8.39 o
  -5  -4  11      576.92      601.58     12.96 o
  -4  -4  11      354.09      362.42     10.01 o
  -3  -4  11      464.54      488.04     10.90 o
  -2  -4  11      453.86      443.42     10.31 o
  -1  -4  11      839.03      888.75     14.28 o
   0  -4  11      151.76      154.63      6.77 o
   1  -4  11      203.02      198.37      7.51 o
   2  -4  11        4.07        0.15      3.98 o
   3  -4  11        7.18        1.91      4.42 o
   4  -4  11      179.35      208.82      9.13 o
   5  -4  11        3.74        5.60      5.15 o
  -7  -3  11       35.38       31.22      4.27 o
  -6  -3  11      100.27       87.92      7.36 o
  -5  -3  11       30.77       28.42      3.83 o
  -4  -3  11      213.76      203.82      7.66 o
  -3  -3  11       16.00       16.94      3.24 o
  -2  -3  11      353.90      396.74      9.57 o
  -1  -3  11      421.50      443.57      9.87 o
   0  -3  11      168.53      162.43      6.77 o
   1  -3  11        4.40       10.16      2.95 o
   2  -3  11      150.69      139.31      6.63 o
   3  -3  11       27.78       23.56      3.83 o
   4  -3  11      161.26      196.31      8.69 o
   5  -3  11       60.26       61.26      5.01 o
  -7  -2  11       45.52       40.50      4.71 o
  -6  -2  11        0.95        0.15      3.98 o
  -5  -2  11       83.19       79.08      5.45 o
  -4  -2  11       35.75       40.20      3.68 o
  -3  -2  11      738.70      761.96     12.81 o
  -2  -2  11      936.42      946.33     13.99 o
  -1  -2  11      110.55      114.57      6.48 o
   0  -2  11       18.11       21.50      3.09 o
   1  -2  11       81.47       78.93      5.60 o
   2  -2  11       66.42       61.85      4.27 o
   3  -2  11      217.83      198.37      7.81 o
   4  -2  11       32.73       35.34      3.98 o
   5  -2  11        5.21        8.98      4.42 o
   6  -2  11        2.35        9.28      3.83 o
  -7  -1  11      374.65      344.46     11.04 o
  -6  -1  11       13.31       14.14      3.53 o
  -5  -1  11      158.58      164.35      7.51 o
  -4  -1  11      110.47      122.38      7.22 o
  -3  -1  11     1963.16     1938.32     20.03 o
  -2  -1  11      167.15      187.47      6.77 o
  -1  -1  11        3.51        0.15      3.39 o
   0  -1  11        2.25        3.09      3.39 o
   1  -1  11      188.42      216.78      7.22 o
   2  -1  11       85.96       81.44      5.30 o
   3  -1  11       23.09       23.12      3.24 o
   4  -1  11        2.46        2.06      3.83 o
   5  -1  11       17.62       23.86      3.98 o
   6  -1  11      137.28      154.48      9.28 o
   7  -1  11        0.23        9.13      3.98 o
  -7   0  11       56.61       56.26      5.15 o
  -6   0  11      174.29      178.19      8.10 o
  -5   0  11      134.15      148.44      7.22 o
  -4   0  11      589.71      600.11     12.08 o
  -3   0  11        3.25        3.68      3.68 o
  -2   0  11       66.35       73.49      5.89 o
  -1   0  11        1.41        6.77      3.53 o
   0   0  11      529.67      532.37     10.31 o
   1   0  11      241.84      212.06      7.07 o
   2   0  11        1.33        6.92      2.65 o
   3   0  11      111.53      110.89      6.77 o
   4   0  11      248.15      260.96      8.39 o
   5   0  11      638.47      653.86     13.70 o
   6   0  11        2.31        7.51      3.39 o
   7   0  11        0.41        3.09      4.71 o
  -7   1  11       43.53       40.20      4.71 o
  -6   1  11       17.30       21.50      3.98 o
  -5   1  11      190.09      177.60      7.81 o
  -4   1  11        3.53        0.44      3.83 o
  -3   1  11        3.53        3.53      3.68 o
  -2   1  11      316.31      320.16      8.54 o
  -1   1  11       36.72       38.44      3.53 o
   0   1  11      118.01      121.20      5.74 o
   1   1  11      170.66      164.20      6.63 o
   2   1  11       56.33       52.87      4.27 o
   3   1  11      505.14      515.29     10.60 o
   4   1  11      366.76      411.32     10.16 o
   5   1  11        4.53        2.36      4.12 o
   6   1  11        1.14        8.69      4.42 o
   7   1  11      107.24      107.50      7.95 o
  -6   2  11        8.18       15.61      3.83 o
  -5   2  11      212.25      194.39      8.25 o
  -4   2  11        2.35        0.15      3.98 o
  -3   2  11     1018.47     1009.07     15.32 o
  -2   2  11      213.01      191.00      7.22 o
  -1   2  11      298.41      284.96      8.10 o
   0   2  11       91.92       70.98      5.15 o
   1   2  11      436.29      429.13      9.57 o
   2   2  11       10.08       15.02      3.09 o
   3   2  11      293.37      276.12      8.25 o
   4   2  11        2.33        0.15      3.68 o
   5   2  11       26.04       28.72      3.68 o
   6   2  11       17.56        4.57      4.57 o
   7   2  11       15.75       12.81      4.12 o
   8   2  11       78.29       85.56      6.04 o
  -6   3  11       90.97       87.03      6.63 o
  -5   3  11       30.16       26.21      4.12 o
  -4   3  11      134.44      122.08      7.95 o
  -3   3  11      392.68      384.66     10.16 o
  -2   3  11      577.36      587.30     11.78 o
  -1   3  11       11.00        8.39      3.09 o
   0   3  11       67.66       59.50      4.27 o
   1   3  11      210.00      186.59      7.07 o
   2   3  11       29.84       27.98      3.39 o
   3   3  11      145.88      148.74      6.48 o
   4   3  11        5.66        5.45      3.83 o
   5   3  11      263.09      277.89      8.98 o
   6   3  11        6.11        5.89      3.53 o
   7   3  11      187.89      209.41      8.98 o
   8   3  11        1.69        5.45      4.71 o
  -5   4  11       25.37       30.93      4.27 o
  -4   4  11       56.77       55.67      4.71 o
  -3   4  11       81.16       70.39      5.15 o
  -2   4  11      154.91      148.30      7.07 o
  -1   4  11      591.89      552.25     11.63 o
   0   4  11       84.64       94.99      6.48 o
   1   4  11       34.65       34.61      3.53 o
   2   4  11      285.12      259.19      8.10 o
   3   4  11        5.55        3.53      3.83 o
   4   4  11       50.14       55.67      4.42 o
   5   4  11        0.02        0.15      3.83 o
   6   4  11      176.59      162.43      7.95 o
   7   4  11        7.36        2.80      4.71 o
   8   4  11        0.61        0.15      4.57 o
  -4   5  11        2.34        0.15      4.12 o
  -3   5  11      462.18      399.09     11.49 o
  -2   5  11      104.90      101.32      7.36 o
  -1   5  11       15.59       19.59      3.68 o
   0   5  11       48.63       52.43      4.27 o
   1   5  11      582.01      565.80     11.93 o
   2   5  11        6.57        6.92      3.09 o
   3   5  11      441.38      461.53     10.90 o
   4   5  11       22.15       19.59      3.68 o
   5   5  11      130.20      130.48      8.10 o
   6   5  11       29.64       37.41      4.12 o
   7   5  11       16.10       15.17      4.12 o
   8   5  11        3.26        4.57      5.01 o
  -3   6  11       26.84       28.28      4.42 o
  -2   6  11      402.35      389.08     11.19 o
  -1   6  11      119.80      110.89      7.95 o
   0   6  11      389.54      382.30     10.60 o
   1   6  11        1.55        5.74      3.24 o
   2   6  11      115.18      116.64      7.66 o
   3   6  11       42.03       42.12      4.27 o
   4   6  11      171.83      158.31      7.51 o
   5   6  11       72.95       73.19      5.60 o
   6   6  11       22.33       13.40      3.98 o
   7   6  11       20.08       22.97      4.42 o
  -2   7  11       38.70       37.85      4.71 o
  -1   7  11       46.03       52.13      4.71 o
   0   7  11       11.39       17.67      3.83 o
   1   7  11        7.60        0.15      4.27 o
   2   7  11       89.80       88.36      6.33 o
   3   7  11       33.52       27.69      3.98 o
   4   7  11      141.26      130.04      8.54 o
   5   7  11       18.90       23.42      3.98 o
   6   7  11       61.32       73.63      5.74 o
   7   7  11        0.20        0.15      4.86 o
  -1   8  11       94.14       79.67      6.19 o
   0   8  11      182.68      136.81      9.57 o
   1   8  11      129.11      118.55      8.69 o
   2   8  11       21.24       26.95      4.27 o
   3   8  11      210.70      217.81      9.13 o
   4   8  11       41.17       31.96      4.42 o
   5   8  11        0.48        0.15      4.42 o
   6   8  11        0.07        0.15      4.57 o
   2   9  11      131.87      133.13      8.84 o
   3   9  11       35.34       32.69      4.71 o
   4   9  11        0.83        6.04      4.71 o
  -3  -8  12        0.20        0.15      4.57 o
  -2  -8  12        3.52        7.36      4.42 o
  -5  -7  12       61.76       54.05      5.01 o
  -4  -7  12      115.70      125.32      8.69 o
  -3  -7  12       78.02       77.02      5.89 o
  -2  -7  12        1.77        5.74      4.71 o
  -1  -7  12      133.75      136.22      9.43 o
   0  -7  12      402.33      490.40     13.25 o
   1  -7  12      130.66      118.84      7.66 o
  -6  -6  12        4.07        9.87      3.68 o
  -5  -6  12      351.92      348.14     11.19 o
  -4  -6  12        4.15        3.83      4.42 o
  -3  -6  12       54.22       49.19      4.71 o
  -2  -6  12      105.81      105.15      7.95 o
  -1  -6  12      213.06      222.96      9.13 o
   0  -6  12       47.56       56.26      4.71 o
   1  -6  12        4.90       10.31      3.68 o
   2  -6  12       80.28       78.05      5.60 o
  -7  -5  12       38.54       38.88      4.57 o
  -6  -5  12      425.81      438.85     12.22 o
  -5  -5  12      165.91      178.63      7.95 o
  -4  -5  12      227.24      260.96      9.28 o
  -3  -5  12        0.76        5.45      3.98 o
  -2  -5  12      392.49      413.67     10.75 o
  -1  -5  12       41.82       44.77      4.12 o
   0  -5  12       11.72        0.15      3.98 o
   1  -5  12        4.37        8.25      4.42 o
   2  -5  12       21.30       25.62      4.12 o
   3  -5  12      104.79      130.48      8.54 o
  -7  -4  12      168.63      166.41     10.16 o
  -6  -4  12      206.61      211.03      8.98 o
  -5  -4  12      100.80      124.44      8.10 o
  -4  -4  12       10.23        9.13      3.24 o
  -3  -4  12      175.29      197.04      7.95 o
  -2  -4  12      200.33      183.05      7.66 o
  -1  -4  12       19.14       19.44      3.53 o
   0  -4  12        2.16        6.92      3.24 o
   1  -4  12      146.31      163.61      7.36 o
   2  -4  12      317.79      334.00     10.01 o
   3  -4  12       11.56        7.07      4.57 o
   4  -4  12       17.68       30.63      4.57 o
  -7  -3  12       11.93       14.58      3.98 o
  -6  -3  12        3.60        8.25      3.68 o
  -5  -3  12       31.65       43.74      4.12 o
  -4  -3  12        9.51       12.81      3.39 o
  -3  -3  12      591.26      577.14     12.22 o
  -2  -3  12       70.12       70.10      5.45 o
  -1  -3  12      406.71      435.47     10.60 o
   0  -3  12      737.69      716.60     13.25 o
   1  -3  12      532.35      547.10     11.93 o
   2  -3  12       35.06       30.04      3.98 o
   3  -3  12       79.10       78.05      5.74 o
   4  -3  12      121.22      139.61      8.84 o
   5  -3  12       12.65       12.37      3.98 o
  -7  -2  12       33.83       24.45      4.42 o
  -6  -2  12      502.09      476.55     12.37 o
  -5  -2  12      149.87      140.93      8.39 o
  -4  -2  12      732.10      688.91     13.40 o
  -3  -2  12        5.94        7.22      3.24 o
  -2  -2  12     1521.15     1551.89     18.56 o
  -1  -2  12       94.15       95.28      6.77 o
   0  -2  12     1146.78     1228.79     16.64 o
   1  -2  12      177.59      153.89      6.77 o
   2  -2  12       38.55       41.53      3.83 o
   3  -2  12       23.18       19.44      3.68 o
   4  -2  12        0.76        2.65      4.12 o
   5  -2  12       67.97       70.39      5.30 o
   6  -2  12        1.43        4.27      4.71 o
  -7  -1  12      224.04      210.00      9.43 o
  -6  -1  12       29.62       25.04      4.27 o
  -5  -1  12      451.88      420.89     11.19 o
  -4  -1  12       95.27       93.37      6.92 o
  -3  -1  12      292.67      279.51      8.69 o
  -2  -1  12       52.84       55.96      4.12 o
  -1  -1  12        6.01       15.17      3.09 o
   0  -1  12       33.66       32.40      3.53 o
   1  -1  12        0.96        6.92      3.53 o
   2  -1  12       66.40       62.29      4.42 o
   3  -1  12        5.23        0.74      4.12 o
   4  -1  12       67.72       74.37      5.45 o
   5  -1  12       12.08       10.60      3.98 o
   6  -1  12       15.77       20.18      4.27 o
  -6   0  12      190.75      189.68      8.39 o
  -5   0  12       26.93       24.89      3.83 o
  -4   0  12       34.40       21.06      3.53 o
  -3   0  12      455.24      442.98     10.60 o
  -2   0  12        8.95       14.87      3.09 o
  -1   0  12       84.58       94.55      6.33 o
   0   0  12        0.90        2.50      3.53 o
   1   0  12       10.57       13.55      3.09 o
   2   0  12       14.15       18.26      3.24 o
   3   0  12      259.43      279.36      8.84 o
   4   0  12      138.05      141.08      7.22 o
   5   0  12        1.90        4.12      3.39 o
   6   0  12        0.42        0.15      4.42 o
  -6   1  12      293.93      263.90     10.31 o
  -5   1  12       15.47       17.08      3.68 o
  -4   1  12      467.66      444.74     11.34 o
  -3   1  12        0.62        0.15      3.68 o
  -2   1  12     1989.60     1944.07     20.76 o
  -1   1  12        3.36        4.12      3.53 o
   0   1  12       16.55       18.70      3.39 o
   1   1  12       97.40       85.12      6.19 o
   2   1  12      485.59      508.51     10.75 o
   3   1  12        0.77        0.15      3.68 o
   4   1  12       15.31        2.80      4.12 o
   5   1  12       11.11       11.19      3.53 o
   6   1  12        5.94        7.07      4.71 o
   7   1  12       82.38       90.13      6.19 o
  -6   2  12       17.86       19.29      4.27 o
  -5   2  12       66.57       60.97      5.01 o
  -4   2  12        0.43        5.74      4.27 o
  -3   2  12     1302.24     1239.10     17.82 o
  -2   2  12       26.38       24.15      3.53 o
  -1   2  12       21.39       21.65      3.24 o
   0   2  12        1.42        5.01      3.53 o
   1   2  12      467.33      426.48     10.01 o
   2   2  12      595.54      612.19     11.93 o
   3   2  12       11.56        4.12      3.98 o
   4   2  12       25.11       27.98      3.68 o
   5   2  12        1.53        6.48      4.27 o
   6   2  12      298.93      313.24     10.46 o
   7   2  12       41.84       53.46      5.01 o
  -5   3  12       39.88       28.28      4.57 o
  -4   3  12       32.22       31.07      4.12 o
  -3   3  12      147.01      124.44      8.25 o
  -2   3  12       48.87       49.92      4.27 o
  -1   3  12        2.35        0.15      3.53 o
   0   3  12       42.46       42.56      3.68 o
   1   3  12      280.10      292.62      8.54 o
   2   3  12       49.01       58.02      4.42 o
   3   3  12      282.78      307.35      9.28 o
   4   3  12        8.43        0.15      3.98 o
   5   3  12      120.49      125.62      8.10 o
   6   3  12       18.20       29.60      4.12 o
   7   3  12        7.52       12.81      4.12 o
  -4   4  12       62.36       53.90      4.86 o
  -3   4  12      158.76      150.51      7.66 o
  -2   4  12       63.40       48.30      4.27 o
  -1   4  12        3.29        2.80      3.83 o
   0   4  12      162.83      179.22      7.36 o
   1   4  12        0.42        0.15      3.83 o
   2   4  12      191.59      194.39      7.66 o
   3   4  12        1.03        0.15      3.83 o
   4   4  12       22.54       22.53      3.83 o
   5   4  12        1.01        0.15      4.12 o
   6   4  12       20.81       20.91      3.98 o
   7   4  12        9.62       10.75      3.98 o
  -4   5  12       41.34       37.26      4.71 o
  -3   5  12      103.25      106.18      7.66 o
  -2   5  12       24.12       19.44      3.98 o
  -1   5  12       47.57       50.95      4.42 o
   0   5  12      197.99      185.11      7.81 o
   1   5  12        9.22        5.15      3.98 o
   2   5  12       36.08       20.91      3.68 o
   3   5  12       15.21       13.84      3.39 o
   4   5  12        7.06        0.59      4.42 o
   5   5  12       11.21       13.11      3.83 o
   6   5  12       95.29      127.53      8.39 o
   7   5  12       15.23       16.79      4.27 o
  -3   6  12       25.90       30.34      4.42 o
  -2   6  12       30.85       24.89      4.27 o
  -1   6  12      146.71      141.08      8.84 o
   0   6  12       96.70       91.45      6.48 o
   1   6  12       48.37       46.54      4.42 o
   2   6  12        0.95        0.15      3.98 o
   3   6  12      144.79      144.17      8.54 o
   4   6  12       50.23       56.11      4.71 o
   5   6  12      100.35      127.83      8.39 o
   6   6  12        7.81       13.11      4.12 o
   7   6  12       57.80       58.61      5.30 o
  -1   7  12       83.06       82.62      6.33 o
   0   7  12       53.58       60.38      4.86 o
   1   7  12       91.52       88.51      6.19 o
   2   7  12      326.17      304.40     10.75 o
   3   7  12       43.88       41.53      4.42 o
   4   7  12       50.98       52.72      4.86 o
   5   7  12        5.56       11.19      3.83 o
   6   7  12       95.05      103.82      7.66 o
   1   8  12      283.16      278.48     10.46 o
   2   8  12       44.98       39.91      4.71 o
   3   8  12        0.10        0.15      4.57 o
   4   8  12       25.83       23.86      4.42 o
   5   8  12       12.80        5.30      4.86 o
  -4  -7  13       54.71       48.75      5.15 o
  -3  -7  13        8.57        5.01      5.01 o
  -2  -7  13      251.05      264.49     10.31 o
  -1  -7  13       30.96       44.03      4.86 o
  -5  -6  13       13.68        8.54      3.83 o
  -4  -6  13        0.62        0.15      4.71 o
  -3  -6  13      205.06      211.47      9.13 o
  -2  -6  13       26.84       23.42      4.12 o
  -1  -6  13       68.72       98.08      6.92 o
   0  -6  13        6.99       11.93      3.98 o
   1  -6  13        0.53        5.45      3.83 o
  -6  -5  13       18.89       21.80      4.27 o
  -5  -5  13       46.72       42.12      4.71 o
  -4  -5  13        9.08        8.54      4.57 o
  -3  -5  13      129.25      142.26      8.84 o
  -2  -5  13       27.99       36.37      4.27 o
  -1  -5  13       57.30       66.86      5.01 o
   0  -5  13       10.85        6.77      4.42 o
   1  -5  13      338.77      335.91     11.04 o
   2  -5  13        6.82       10.01      3.98 o
  -6  -4  13       20.91       22.09      4.27 o
  -5  -4  13       15.47       13.40      3.98 o
  -4  -4  13      407.47      437.68     11.63 o
  -3  -4  13       14.77        4.42      4.42 o
  -2  -4  13      116.79      132.10      7.95 o
  -1  -4  13        3.15        1.33      4.27 o
   0  -4  13      368.77      407.78     11.19 o
   1  -4  13        9.06       12.52      3.68 o
   2  -4  13       40.83       39.03      4.42 o
   3  -4  13      141.60      146.68      9.57 o
  -6  -3  13        1.42        0.15      4.12 o
  -5  -3  13      450.99      461.53     12.22 o
  -4  -3  13        2.96        5.01      3.24 o
  -3  -3  13      513.05      528.39     12.37 o
  -2  -3  13       25.58       26.51      3.68 o
  -1  -3  13      362.23      373.91     10.31 o
   0  -3  13       54.08       56.11      4.42 o
   1  -3  13       21.90       27.24      3.68 o
   2  -3  13       27.22       35.49      4.12 o
   3  -3  13       52.24       62.29      5.45 o
   4  -3  13       54.94       64.21      5.30 o
  -6  -2  13      420.88      377.44     11.78 o
  -5  -2  13       40.10       29.31      4.42 o
  -4  -2  13       29.40       27.69      3.83 o
  -3  -2  13      155.83      159.64      7.22 o
  -2  -2  13      114.72      114.72      7.66 o
  -1  -2  13      368.67      352.70     10.01 o
   0  -2  13       18.29       28.28      3.68 o
   1  -2  13      213.41      207.65      8.25 o
   2  -2  13        1.99        3.39      4.12 o
   3  -2  13      388.47      484.95     12.08 o
   4  -2  13       43.07       52.43      4.71 o
   5  -2  13       11.76       18.41      4.27 o
  -6  -1  13      134.71      111.92      8.39 o
  -5  -1  13       67.63       65.39      5.01 o
  -4  -1  13       32.24       31.52      3.98 o
  -3  -1  13       49.19       45.80      4.12 o
  -2  -1  13      596.69      630.01     12.66 o
  -1  -1  13       14.38       18.26      3.39 o
   0  -1  13      764.06      812.32     14.14 o
   1  -1  13        6.04        2.50      3.98 o
   2  -1  13      708.61      729.85     13.99 o
   3  -1  13        4.66        5.45      3.39 o
   4  -1  13       55.77       59.94      4.86 o
   5  -1  13       61.25       66.56      5.60 o
  -6   0  13      362.77      358.59     11.63 o
  -5   0  13      133.19      117.67      8.39 o
  -4   0  13       48.86       48.16      4.27 o
  -3   0  13      660.63      630.74     12.96 o
  -2   0  13       37.32       33.72      3.83 o
  -1   0  13      850.00      859.89     14.58 o
   0   0  13       76.27       86.59      6.48 o
   1   0  13      187.45      201.90      7.66 o
   2   0  13       10.70       15.02      3.39 o
   3   0  13        0.83        0.15      4.12 o
   4   0  13       42.96       30.04      4.27 o
   5   0  13       12.47       19.29      3.98 o
   6   0  13        9.42        0.74      4.86 o
  -5   1  13       17.36       18.85      4.27 o
  -4   1  13      426.94      363.60     10.90 o
  -3   1  13      107.84      108.09      7.22 o
  -2   1  13        9.41       10.01      3.39 o
  -1   1  13      509.71      494.37     11.49 o
   0   1  13        0.41        0.15      3.83 o
   1   1  13        3.36        7.66      3.24 o
   2   1  13      107.30      132.83      7.66 o
   3   1  13        1.20        6.92      3.24 o
   4   1  13      122.68      154.78      7.51 o
   5   1  13       70.39       91.01      6.77 o
   6   1  13        0.20        3.53      4.86 o
  -5   2  13      322.82      304.11     10.75 o
  -4   2  13       54.58       51.25      4.71 o
  -3   2  13       61.27       47.57      4.27 o
  -2   2  13       38.19       32.40      3.83 o
  -1   2  13       83.80       74.22      5.01 o
   0   2  13      359.31      389.08     10.16 o
   1   2  13        1.78        8.84      2.95 o
   2   2  13       39.64       43.74      4.12 o
   3   2  13       61.78       72.16      5.01 o
   4   2  13      214.09      230.32      8.84 o
   5   2  13        0.36        8.25      3.53 o
   6   2  13       39.40       47.71      4.86 o
  -4   3  13       55.07       47.13      4.71 o
  -3   3  13       73.21       61.12      4.86 o
  -2   3  13       15.14       13.40      3.68 o
  -1   3  13      951.78      886.84     15.46 o
   0   3  13      143.40      154.19      7.07 o
   1   3  13       29.34       38.58      3.83 o
   2   3  13        0.73        0.15      3.68 o
   3   3  13      331.53      339.60     10.01 o
   4   3  13        1.49        7.81      4.27 o
   5   3  13       36.67       36.08      4.42 o
   6   3  13        0.77       10.46      3.68 o
  -4   4  13        9.00       10.60      3.98 o
  -3   4  13       40.56       41.23      4.57 o
  -2   4  13      536.65      464.48     12.08 o
  -1   4  13      297.17      279.95      9.57 o
   0   4  13        0.61        0.15      3.98 o
   1   4  13       19.63       21.94      3.53 o
   2   4  13      104.19      104.71      7.07 o
   3   4  13      102.20       99.11      7.51 o
   4   4  13       37.89       40.06      4.42 o
   5   4  13       29.37       33.58      4.57 o
   6   4  13        1.34        1.47      4.57 o
  -3   5  13       26.96       16.05      4.12 o
  -2   5  13       57.56       53.46      4.86 o
  -1   5  13       23.28       25.18      4.27 o
   0   5  13       24.45       35.93      4.42 o
   1   5  13        7.74       12.08      3.53 o
   2   5  13       59.60       61.70      4.71 o
   3   5  13      299.86      310.14     10.16 o
   4   5  13       22.65       21.35      4.12 o
   5   5  13       28.69       40.20      4.57 o
   6   5  13       34.75       42.56      4.86 o
  -2   6  13       90.27       68.92      5.30 o
  -1   6  13        7.68        5.01      4.86 o
   0   6  13        3.37        0.44      4.57 o
   1   6  13        3.70        7.66      4.71 o
   2   6  13       77.21       74.81      5.60 o
   3   6  13        7.76        0.15      4.57 o
   4   6  13        4.50        0.15      4.57 o
   5   6  13       36.91       42.27      4.71 o
   6   6  13        0.31        0.15      4.71 o
   0   7  13       26.38       17.67      4.27 o
   1   7  13       26.27       26.07      4.27 o
   2   7  13        1.64        0.15      4.42 o
   3   7  13       17.34       23.56      3.98 o
   4   7  13        8.41        3.98      5.01 o
   5   7  13       33.08       21.50      4.42 o
  -3  -6  14        3.15        7.51      5.15 o
  -2  -6  14        9.78        7.07      4.71 o
  -1  -6  14        0.50       11.93      3.83 o
  -5  -5  14       23.83       17.67      4.27 o
  -4  -5  14        1.38        0.15      4.57 o
  -3  -5  14      141.53      140.49      9.57 o
  -2  -5  14        4.19        4.71      4.86 o
  -1  -5  14      385.89      425.75     12.22 o
   0  -5  14        0.41        4.12      3.53 o
   1  -5  14      154.87      155.07      9.72 o
  -5  -4  14       23.30       33.13      4.57 o
  -4  -4  14       29.59       23.71      4.27 o
  -3  -4  14       73.08       81.59      5.60 o
  -2  -4  14       38.57       45.80      4.57 o
  -1  -4  14       61.07       62.59      4.86 o
   0  -4  14       14.73       22.83      4.12 o
   1  -4  14        0.82        5.89      3.53 o
   2  -4  14        0.93        1.62      4.86 o
  -5  -3  14       17.48        9.87      5.15 o
  -4  -3  14       11.99        3.68      4.86 o
  -3  -3  14       47.30       44.33      4.42 o
  -2  -3  14      156.37      193.07      8.10 o
  -1  -3  14      111.14      123.11      7.81 o
   0  -3  14       72.88       77.46      5.89 o
   1  -3  14       29.03       36.08      4.12 o
   2  -3  14      136.74      165.97      9.43 o
   3  -3  14       70.26       79.08      6.19 o
  -5  -2  14       12.94        7.07      4.86 o
  -4  -2  14      107.06      111.78      7.95 o
  -3  -2  14      371.08      392.02     11.34 o
  -2  -2  14       96.18      102.35      7.07 o
  -1  -2  14      189.80      208.09      8.25 o
   0  -2  14       56.97       66.42      4.86 o
   1  -2  14      343.33      369.64     10.90 o
   2  -2  14        8.50       12.08      3.68 o
   3  -2  14       45.54       40.94      4.71 o
   4  -2  14        0.41        5.45      4.71 o
  -5  -1  14        5.20        0.15      4.57 o
  -4  -1  14      416.87      426.34     11.93 o
  -3  -1  14       77.32       77.46      5.60 o
  -2  -1  14       23.12       25.33      3.83 o
  -1  -1  14      144.48      143.58      7.22 o
   0  -1  14      456.11      467.13     11.78 o
   1  -1  14       64.03       69.51      5.45 o
   2  -1  14      146.60      166.26      7.81 o
   3  -1  14       28.43       36.52      4.42 o
   4  -1  14        7.81        6.04      4.86 o
   5  -1  14      112.23      123.85      8.25 o
  -5   0  14      315.47      279.07     10.31 o
  -4   0  14      495.48      465.95     12.37 o
  -3   0  14        2.91        0.15      4.42 o
  -2   0  14      107.45      113.54      7.51 o
  -1   0  14        4.65        3.53      4.12 o
   0   0  14      626.87      665.20     13.55 o
   1   0  14       14.49       13.40      3.53 o
   2   0  14      202.53      218.10      8.69 o
   3   0  14      134.55      146.68      8.98 o
   4   0  14      109.27      115.02      7.95 o
   5   0  14      100.87      121.79      9.13 o
  -5   1  14       87.20       77.31      6.33 o
  -4   1  14      134.64      132.54      8.84 o
  -3   1  14       10.60        4.86      4.42 o
  -2   1  14        6.84       10.46      3.39 o
  -1   1  14      293.97      289.23      9.57 o
   0   1  14      145.56      166.71      7.36 o
   1   1  14       50.38       71.28      5.15 o
   2   1  14       28.30       27.69      3.83 o
   3   1  14      155.25      164.64      7.95 o
   4   1  14       43.88       53.02      4.86 o
   5   1  14       10.26        5.89      4.71 o
  -4   2  14       44.86       44.47      4.71 o
  -3   2  14       35.51       34.75      4.27 o
  -2   2  14      276.38      258.89      9.43 o
  -1   2  14      545.92      567.27     12.66 o
   0   2  14       77.71       78.64      5.45 o
   1   2  14       18.27       17.08      3.39 o
   2   2  14       42.12       43.44      4.27 o
   3   2  14        3.55        3.09      4.42 o
   4   2  14        6.15        8.69      3.68 o
   5   2  14       10.12       14.14      3.98 o
   6   2  14       18.96       19.88      4.57 o
  -4   3  14      113.93      103.68      7.22 o
  -3   3  14      184.36      172.01      8.54 o
  -2   3  14      342.73      330.47     10.75 o
  -1   3  14        3.42        2.80      4.27 o
   0   3  14      174.36      168.33      7.95 o
   1   3  14        7.84       12.37      3.53 o
   2   3  14        1.86        5.01      4.12 o
   3   3  14       61.90       58.46      4.71 o
   4   3  14        3.01        5.89      4.71 o
   5   3  14       22.73       26.80      4.42 o
   6   3  14        9.43       10.46      4.12 o
  -3   4  14       58.20       59.35      5.15 o
  -2   4  14       84.14       73.63      5.30 o
  -1   4  14       37.34       30.34      4.42 o
   0   4  14        0.75        0.88      4.12 o
   1   4  14       66.52       61.12      5.15 o
   2   4  14       76.61       84.97      5.74 o
   3   4  14       41.54       41.82      4.57 o
   4   4  14      159.56      170.68      8.39 o
   5   4  14       82.08       93.22      7.51 o
   6   4  14        0.46        5.89      4.71 o
  -2   5  14        1.28        0.15      4.71 o
  -1   5  14       47.47       43.44      4.71 o
   0   5  14      193.82      188.35      8.84 o
   1   5  14       85.52       85.86      6.48 o
   2   5  14       13.08        8.54      4.86 o
   3   5  14       31.24       41.09      4.71 o
   4   5  14       98.97      121.94      8.54 o
   5   5  14       31.16       43.00      4.71 o
   0   6  14       89.82       73.93      5.60 o
   1   6  14        8.31        2.06      3.83 o
   2   6  14        1.34        0.15      4.42 o
   3   6  14       73.78       82.76      6.04 o
   4   6  14       10.56        8.54      5.15 o
   5   6  14       47.81       52.87      5.15 o
   2   7  14       10.55        0.15      5.45 o
   3   7  14        4.57        0.15      4.71 o
  -2  -5  15       73.87       82.91      6.33 o
  -1  -5  15        1.23        4.57      4.57 o
  -4  -4  15        0.40        8.98      4.57 o
  -3  -4  15        2.44        3.68      4.57 o
  -2  -4  15       12.37        9.13      4.86 o
  -1  -4  15       19.52       30.19      4.42 o
   0  -4  15       21.38       17.52      4.42 o
   1  -4  15      153.81      206.76      9.13 o
  -4  -3  15        2.96       14.87      3.83 o
  -3  -3  15        2.72        0.15      4.86 o
  -2  -3  15       16.14       20.32      3.98 o
  -1  -3  15      154.34      172.01      8.39 o
   0  -3  15      265.79      292.47     10.46 o
   1  -3  15       80.81       96.46      6.77 o
   2  -3  15       29.13       35.79      4.57 o
  -4  -2  15      198.56      191.15      8.98 o
  -3  -2  15        0.66        3.83      3.53 o
  -2  -2  15      162.94      189.97      8.54 o
  -1  -2  15      201.44      237.69      9.13 o
   0  -2  15       45.43       45.06      4.71 o
   1  -2  15        0.04        4.27      4.71 o
   2  -2  15       15.91       23.42      4.27 o
   3  -2  15        0.23        0.15      4.57 o
  -4  -1  15       20.06       15.61      3.98 o
  -3  -1  15       51.51       51.99      4.86 o
  -2  -1  15       69.22       79.38      5.60 o
  -1  -1  15      178.95      202.34      8.54 o
   0  -1  15       18.60       14.87      3.83 o
   1  -1  15        0.99        2.80      4.42 o
   2  -1  15      111.86      146.09      9.13 o
   3  -1  15       39.28       41.68      4.57 o
   4  -1  15       58.91       67.45      5.45 o
  -4   0  15        1.51        0.15      4.57 o
  -3   0  15        0.64        9.43      3.68 o
  -2   0  15      171.97      171.86      8.39 o
  -1   0  15      322.29      345.05     10.60 o
   0   0  15       11.42       13.40      3.68 o
   1   0  15      250.03      256.39      9.43 o
   2   0  15       60.78       62.74      5.15 o
   3   0  15      114.96      152.57      9.28 o
   4   0  15       22.50       25.04      4.27 o
  -4   1  15      146.03      128.71      8.39 o
  -3   1  15      108.08       91.31      6.63 o
  -2   1  15      293.14      285.11     10.16 o
  -1   1  15       14.84       15.17      3.83 o
   0   1  15      204.18      193.21      8.39 o
   1   1  15      100.13      112.36      7.95 o
   2   1  15      345.28      367.28     11.34 o
   3   1  15       46.57       44.77      4.71 o
   4   1  15       53.35       84.53      5.89 o
  -3   2  15      312.69      301.90     10.60 o
  -2   2  15       16.00       12.96      3.83 o
  -1   2  15       34.13       41.68      4.42 o
   0   2  15       21.47       26.36      4.12 o
   1   2  15      332.05      295.71     10.01 o
   2   2  15      100.05      120.32      8.39 o
   3   2  15        0.88        0.15      4.57 o
   4   2  15       37.79       41.82      4.71 o
   5   2  15        2.62        9.43      5.01 o
  -3   3  15       63.09       65.53      5.30 o
  -2   3  15        1.34        8.54      4.86 o
  -1   3  15        9.37        1.47      4.71 o
   0   3  15       11.26        2.95      4.71 o
   1   3  15      570.22      609.98     13.99 o
   2   3  15       44.09       44.18      4.71 o
   3   3  15        1.57        0.15      4.71 o
   4   3  15        0.11        0.15      4.57 o
   5   3  15       11.65       18.85      4.27 o
  -2   4  15       18.35       21.65      4.12 o
  -1   4  15       18.55       21.94      4.12 o
   0   4  15      356.16      338.57     11.34 o
   1   4  15       38.65       42.12      4.57 o
   2   4  15       99.49      101.76      6.92 o
   3   4  15      136.51      132.98      9.28 o
   4   4  15        5.09       10.46      3.98 o
   0   5  15       25.59       17.23      4.27 o
   1   5  15      110.20      115.46      7.66 o
   2   5  15        9.07       12.96      4.12 o
   3   5  15        3.83        2.95      4.86 o
   4   5  15        0.79        0.15      4.57 o
  -2  -3  16      101.49      114.28      7.51 o
  -1  -3  16      176.96      188.80      9.13 o
   0  -3  16        5.71        3.83      5.01 o
  -3  -2  16        2.55        0.15      4.57 o
  -2  -2  16        3.96        0.15      4.86 o
  -1  -2  16       49.93       52.57      5.01 o
   0  -2  16       60.90       73.19      5.45 o
   1  -2  16       63.99       68.18      5.60 o
   2  -2  16       37.99       48.01      5.01 o
  -3  -1  16       82.86       79.52      5.89 o
  -2  -1  16       57.73       69.66      5.30 o
  -1  -1  16       17.57       16.20      4.12 o
   0  -1  16      196.90      253.45      9.87 o
   1  -1  16        7.34        1.47      4.86 o
   2  -1  16      122.15      141.52      9.43 o
  -3   0  16      201.47      193.36      9.28 o
  -2   0  16        4.99        0.15      4.42 o
  -1   0  16      173.33      189.68      8.69 o
   0   0  16       52.87       61.56      5.01 o
   1   0  16      131.86      153.75      9.28 o
   2   0  16        0.52        0.74      4.57 o
   3   0  16       13.18       18.85      4.27 o
  -2   1  16       55.07       55.37      5.15 o
  -1   1  16       35.17       39.03      4.42 o
   0   1  16       27.18       30.34      4.42 o
   1   1  16      109.01      122.67      8.69 o
   2   1  16       10.59       18.26      4.12 o
   3   1  16       31.45       37.26      4.57 o
  -2   2  16       60.06       58.02      5.30 o
  -1   2  16        0.96        3.68      4.71 o
   0   2  16      228.88      244.46      9.72 o
   1   2  16       55.85       51.25      4.86 o
   2   2  16      229.21      252.56     10.01 o
   3   2  16       15.28       13.11      4.12 o
  -1   3  16      239.71      242.70      9.72 o
   0   3  16       10.09       14.14      4.27 o
   1   3  16       98.20      102.35      6.77 o
   2   3  16       13.05       11.49      3.98 o
   3   3  16      131.22      148.15      9.87 o
   0   4  16       45.63       46.24      5.01 o
   1   4  16        0.39        4.71      4.71 o
   2   4  16       59.64       55.08      5.30 o
   0   0  17       48.81       58.61      5.15 o
   0   1  17       12.33        6.33      5.01 o
   1   1  17       59.17       63.91      5.45 o
 
